# Supplementary material for: Exercise Delays Human Leukemia Progression and Mitigates Graft-Versus-Host Disease After Donor Lymphocyte Infusion in Xenogeneic Mice
Source: Cancers (Basel). 2025 Aug 29;17(17):2826. doi: 10.3390/cancers17172826 (PMC12427206; doi:10.3390/cancers17172826)
Supplement: Supplementary file 1 [file cancers-17-02826-s001.zip]

Archive with 1 entries (1 files):
- cancers-3817760-supplementary.xlsx
