# Supplementary material for: Exercise Delays Human Leukemia Progression and Mitigates Graft-Versus-Host Disease After Donor Lymphocyte Infusion in Xenogeneic Mice
Source: Cancers (Basel). 2025 Aug 29;17(17):2826. doi: 10.3390/cancers17172826 (PMC12427206; doi:10.3390/cancers17172826)
Supplement: Supplementary file 1 [file cancers-17-02826-s001.zip › cancers-3817760-supplementary.xlsx]

## Sheet: Exercise_vs_Sedentary_DE
external_gene_name	ensembl_gene_id_version	description	gene_biotype	logFC	logCPM	PValue	FDR	FoldChange
KHDC4	ENSG00000132680.11	KH domain containing 4, pre-mRNA splicing factor [Source:HGNC Symbol;Acc:HGNC:29145]	protein_coding	0.624697	7.11904	1.06e-07	0.000563575	1.54189
MT-CO1	ENSG00000198804.2	mitochondrially encoded cytochrome c oxidase I [Source:HGNC Symbol;Acc:HGNC:7419]	protein_coding	-5.41889	4.9871	3.33e-06	0.00886883	-42.7807
MT-ND4	ENSG00000198886.2	mitochondrially encoded NADH:ubiquinone oxidoreductase core subunit 4 [Source:HGNC Symbol;Acc:HGNC:7459]	protein_coding	-5.71359	4.57731	7.22e-06	0.0128311	-52.4762
MT-CO3	ENSG00000198938.2	mitochondrially encoded cytochrome c oxidase III [Source:HGNC Symbol;Acc:HGNC:7422]	protein_coding	-5.88187	4.28837	1.36e-05	0.0181032	-58.9684
SIAH2	ENSG00000181788.4	siah E3 ubiquitin protein ligase 2 [Source:HGNC Symbol;Acc:HGNC:10858]	protein_coding	0.562651	6.25514	4.46e-05	0.044586	1.47698
RPL7A	ENSG00000148303.17	ribosomal protein L7a [Source:HGNC Symbol;Acc:HGNC:10364]	protein_coding	-3.52883	3.01371	5.75e-05	0.044586	-11.5421
MT-CO2	ENSG00000198712.1	mitochondrially encoded cytochrome c oxidase II [Source:HGNC Symbol;Acc:HGNC:7421]	protein_coding	-5.45271	3.93162	5.86e-05	0.044586	-43.7956
WARS1	ENSG00000140105.18	tryptophanyl-tRNA synthetase 1 [Source:HGNC Symbol;Acc:HGNC:12729]	protein_coding	-2.36047	0.846189	7.31e-05	0.0486734	-5.13536
MARCHF7	ENSG00000136536.15	membrane associated ring-CH-type finger 7 [Source:HGNC Symbol;Acc:HGNC:17393]	protein_coding	-0.489782	6.17605	0.00013795	0.0816815	-1.40423
FSCN1	ENSG00000075618.18	fascin actin-bundling protein 1 [Source:HGNC Symbol;Acc:HGNC:11148]	protein_coding	-2.60002	1.48714	0.000163456	0.0831422	-6.06296
RPS2	ENSG00000140988.16	ribosomal protein S2 [Source:HGNC Symbol;Acc:HGNC:10404]	protein_coding	-2.75152	4.01064	0.00017362	0.0831422	-6.73425
TRIM28	ENSG00000130726.12	tripartite motif containing 28 [Source:HGNC Symbol;Acc:HGNC:16384]	protein_coding	-2.35319	2.32977	0.000187222	0.0831422	-5.10951
LUC7L	ENSG00000007392.17	LUC7 like [Source:HGNC Symbol;Acc:HGNC:6723]	protein_coding	0.468155	6.81902	0.00021764	0.0850786	1.38334
SLC25A39	ENSG00000013306.16	solute carrier family 25 member 39 [Source:HGNC Symbol;Acc:HGNC:24279]	protein_coding	-2.39524	1.58967	0.000238041	0.0850786	-5.26063
FBXL19	ENSG00000099364.18	F-box and leucine rich repeat protein 19 [Source:HGNC Symbol;Acc:HGNC:25300]	protein_coding	0.347032	6.59068	0.000239478	0.0850786	1.27194
MRC2	ENSG00000011028.14	mannose receptor C-type 2 [Source:HGNC Symbol;Acc:HGNC:16875]	protein_coding	-1.17264	0.293692	0.00025882	0.0862031	-2.25424
RPL7	ENSG00000147604.14	ribosomal protein L7 [Source:HGNC Symbol;Acc:HGNC:10363]	protein_coding	-2.94072	2.6937	0.000296424	0.0891496	-7.67795
ALDH1A2	ENSG00000128918.15	aldehyde dehydrogenase 1 family member A2 [Source:HGNC Symbol;Acc:HGNC:15472]	protein_coding	-2.36566	1.37458	0.000301124	0.0891496	-5.15387
DTL	ENSG00000143476.18	denticleless E3 ubiquitin protein ligase homolog [Source:HGNC Symbol;Acc:HGNC:30288]	protein_coding	-0.625963	1.57621	0.000399598	0.112077	-1.54324
MELK	ENSG00000165304.8	maternal embryonic leucine zipper kinase [Source:HGNC Symbol;Acc:HGNC:16870]	protein_coding	-0.896272	0.199636	0.000423029	0.112716	-1.86125
PITX1	ENSG00000069011.16	paired like homeodomain 1 [Source:HGNC Symbol;Acc:HGNC:9004]	protein_coding	-3.03769	1.81945	0.000511625	0.129831	-8.21175
PPP1R10	ENSG00000204569.10	protein phosphatase 1 regulatory subunit 10 [Source:HGNC Symbol;Acc:HGNC:9284]	protein_coding	0.328635	7.09018	0.000587571	0.138864	1.25582
AHDC1	ENSG00000126705.15	AT-hook DNA binding motif containing 1 [Source:HGNC Symbol;Acc:HGNC:25230]	protein_coding	0.398365	4.74349	0.000599336	0.138864	1.31801
H3C13	ENSG00000183598.4	H3 clustered histone 13 [Source:HGNC Symbol;Acc:HGNC:25311]	protein_coding	-0.768601	6.09545	0.000644495	0.143105	-1.70362
ALDH18A1	ENSG00000059573.9	aldehyde dehydrogenase 18 family member A1 [Source:HGNC Symbol;Acc:HGNC:9722]	protein_coding	-1.24887	0.694099	0.000694374	0.148013	-2.37655
CEBPD	ENSG00000221869.5	CCAAT enhancer binding protein delta [Source:HGNC Symbol;Acc:HGNC:1835]	protein_coding	0.352085	8.22839	0.000728571	0.149329	1.2764
C2orf42	ENSG00000115998.8	chromosome 2 open reading frame 42 [Source:HGNC Symbol;Acc:HGNC:26056]	protein_coding	0.510733	2.80014	0.000807514	0.159379	1.42477
RPL3	ENSG00000100316.16	ribosomal protein L3 [Source:HGNC Symbol;Acc:HGNC:10332]	protein_coding	-2.20175	3.34605	0.000922232	0.17552	-4.60037
OAT	ENSG00000065154.12	ornithine aminotransferase [Source:HGNC Symbol;Acc:HGNC:8091]	protein_coding	-2.12813	1.58059	0.00109003	0.199997	-4.37152
NPRL3	ENSG00000103148.17	NPR3 like, GATOR1 complex subunit [Source:HGNC Symbol;Acc:HGNC:14124]	protein_coding	-0.483403	2.78746	0.00115891	0.199997	-1.39804
CHSY1	ENSG00000131873.7	chondroitin sulfate synthase 1 [Source:HGNC Symbol;Acc:HGNC:17198]	protein_coding	0.405857	5.09485	0.00118923	0.199997	1.32488
MAP1A	ENSG00000166963.13	microtubule associated protein 1A [Source:HGNC Symbol;Acc:HGNC:6835]	protein_coding	-1.22129	0.607085	0.00120096	0.199997	-2.33155
KPNA2	ENSG00000182481.10	karyopherin subunit alpha 2 [Source:HGNC Symbol;Acc:HGNC:6395]	protein_coding	-1.49163	0.991977	0.00127568	0.206003	-2.81207
B4GALT5	ENSG00000158470.5	beta-1,4-galactosyltransferase 5 [Source:HGNC Symbol;Acc:HGNC:928]	protein_coding	0.682751	3.13229	0.00134778	0.208437	1.6052
SREK1	ENSG00000153914.16	splicing regulatory glutamic acid and lysine rich protein 1 [Source:HGNC Symbol;Acc:HGNC:17882]	protein_coding	0.344107	6.82471	0.00140225	0.208437	1.26937
UBA52	ENSG00000221983.8	ubiquitin A-52 residue ribosomal protein fusion product 1 [Source:HGNC Symbol;Acc:HGNC:12458]	protein_coding	-0.619075	4.48987	0.00140809	0.208437	-1.53589
DNAJA1P3	ENSG00000215007.3	DnaJ heat shock protein family (Hsp40) member A1 pseudogene 3 [Source:HGNC Symbol;Acc:HGNC:39339]	processed_pseudogene	0.575503	3.6282	0.00164919	0.237528	1.4902
FLCN	ENSG00000154803.13	folliculin [Source:HGNC Symbol;Acc:HGNC:27310]	protein_coding	0.344716	5.12019	0.00182699	0.248973	1.2699
RRAS	ENSG00000126458.4	RAS related [Source:HGNC Symbol;Acc:HGNC:10447]	protein_coding	0.537581	1.94225	0.00190196	0.248973	1.45154
ADRB1	ENSG00000043591.6	adrenoceptor beta 1 [Source:HGNC Symbol;Acc:HGNC:285]	protein_coding	-1.19075	1.03376	0.00191259	0.248973	-2.28271
VAMP1	ENSG00000139190.17	vesicle associated membrane protein 1 [Source:HGNC Symbol;Acc:HGNC:12642]	protein_coding	0.816844	1.66161	0.00192613	0.248973	1.76155
FASN	ENSG00000169710.9	fatty acid synthase [Source:HGNC Symbol;Acc:HGNC:3594]	protein_coding	-2.15551	2.59963	0.00199021	0.248973	-4.45526
URI1	ENSG00000105176.18	URI1 prefoldin like chaperone [Source:HGNC Symbol;Acc:HGNC:13236]	protein_coding	-0.415041	3.05671	0.00201795	0.248973	-1.33334
C1QBP	ENSG00000108561.8	complement C1q binding protein [Source:HGNC Symbol;Acc:HGNC:1243]	protein_coding	-1.51235	1.01529	0.00207292	0.248973	-2.85274
SFN	ENSG00000175793.12	stratifin [Source:HGNC Symbol;Acc:HGNC:10773]	protein_coding	0.638924	2.87373	0.00213417	0.248973	1.55717
ERMAP	ENSG00000164010.15	erythroblast membrane associated protein (Scianna blood group) [Source:HGNC Symbol;Acc:HGNC:15743]	protein_coding	-1.64337	0.467033	0.0021682	0.248973	-3.12395
PDCD2	ENSG00000071994.11	programmed cell death 2 [Source:HGNC Symbol;Acc:HGNC:8762]	protein_coding	-1.49051	0.997333	0.00219586	0.248973	-2.80989
NUFIP2	ENSG00000108256.9	nuclear FMR1 interacting protein 2 [Source:HGNC Symbol;Acc:HGNC:17634]	protein_coding	0.449255	8.46266	0.00232416	0.251074	1.36534
CCT5	ENSG00000150753.12	chaperonin containing TCP1 subunit 5 [Source:HGNC Symbol;Acc:HGNC:1618]	protein_coding	-1.51683	2.01899	0.00235014	0.251074	-2.86162
ZNF580	ENSG00000213015.9	zinc finger protein 580 [Source:HGNC Symbol;Acc:HGNC:29473]	protein_coding	-0.783916	1.26254	0.00235573	0.251074	-1.7218
TMEM39A	ENSG00000176142.13	transmembrane protein 39A [Source:HGNC Symbol;Acc:HGNC:25600]	protein_coding	0.255839	6.9491	0.002659	0.277839	1.19403
DUS1L	ENSG00000169718.18	dihydrouridine synthase 1 like [Source:HGNC Symbol;Acc:HGNC:30086]	protein_coding	-1.32446	0.716892	0.00282924	0.28606	-2.50439
RPL41	ENSG00000229117.9	ribosomal protein L41 [Source:HGNC Symbol;Acc:HGNC:10354]	protein_coding	-2.28821	1.66054	0.00284504	0.28606	-4.8845
KBTBD8	ENSG00000163376.11	kelch repeat and BTB domain containing 8 [Source:HGNC Symbol;Acc:HGNC:30691]	protein_coding	0.499744	4.28458	0.00292464	0.288619	1.41396
NCOA4	ENSG00000266412.6	nuclear receptor coactivator 4 [Source:HGNC Symbol;Acc:HGNC:7671]	protein_coding	-1.68239	1.28012	0.00317063	0.292716	-3.2096
GNL2	ENSG00000134697.13	G protein nucleolar 2 [Source:HGNC Symbol;Acc:HGNC:29925]	protein_coding	-0.507227	2.2617	0.00319747	0.292716	-1.42132
RPS11	ENSG00000142534.7	ribosomal protein S11 [Source:HGNC Symbol;Acc:HGNC:10384]	protein_coding	-1.18907	3.7533	0.0032032	0.292716	-2.28005
PSMB1	ENSG00000008018.9	proteasome 20S subunit beta 1 [Source:HGNC Symbol;Acc:HGNC:9537]	protein_coding	-1.15675	1.19522	0.0032315	0.292716	-2.22955
TTLL12	ENSG00000100304.13	tubulin tyrosine ligase like 12 [Source:HGNC Symbol;Acc:HGNC:28974]	protein_coding	-0.977578	1.93609	0.00331082	0.292716	-1.96916
UQCRC2	ENSG00000140740.11	ubiquinol-cytochrome c reductase core protein 2 [Source:HGNC Symbol;Acc:HGNC:12586]	protein_coding	-1.40759	0.463423	0.00334556	0.292716	-2.65293
RPS28	ENSG00000233927.5	ribosomal protein S28 [Source:HGNC Symbol;Acc:HGNC:10418]	protein_coding	-1.7794	1.7454	0.00335066	0.292716	-3.43283
RNF41	ENSG00000181852.18	ring finger protein 41 [Source:HGNC Symbol;Acc:HGNC:18401]	protein_coding	0.287079	6.2804	0.00347802	0.298941	1.22017
SLC25A40	ENSG00000075303.13	solute carrier family 25 member 40 [Source:HGNC Symbol;Acc:HGNC:29680]	protein_coding	-0.769079	0.0601094	0.00366642	0.305972	-1.70418
SRM	ENSG00000116649.10	spermidine synthase [Source:HGNC Symbol;Acc:HGNC:11296]	protein_coding	-1.2004	1.78178	0.00367466	0.305972	-2.29804
DOK4	ENSG00000125170.11	docking protein 4 [Source:HGNC Symbol;Acc:HGNC:19868]	protein_coding	-0.596823	3.33498	0.00378799	0.306909	-1.51238
DNAJA1	ENSG00000086061.16	DnaJ heat shock protein family (Hsp40) member A1 [Source:HGNC Symbol;Acc:HGNC:5229]	protein_coding	0.359565	9.30887	0.00383097	0.306909	1.28304
MTIF2	ENSG00000085760.15	mitochondrial translational initiation factor 2 [Source:HGNC Symbol;Acc:HGNC:7441]	protein_coding	-0.787819	0.481256	0.00388187	0.306909	-1.72646
SAE1	ENSG00000142230.13	SUMO1 activating enzyme subunit 1 [Source:HGNC Symbol;Acc:HGNC:30660]	protein_coding	-0.827603	1.14681	0.00392058	0.306909	-1.77473
PRELID3B	ENSG00000101166.16	PRELI domain containing 3B [Source:HGNC Symbol;Acc:HGNC:15892]	protein_coding	-1.0036	0.288632	0.00400549	0.306909	-2.00499
SESN2	ENSG00000130766.5	sestrin 2 [Source:HGNC Symbol;Acc:HGNC:20746]	protein_coding	-1.18211	0.0356112	0.00403145	0.306909	-2.26909
MACROH2A2	ENSG00000099284.15	macroH2A.2 histone [Source:HGNC Symbol;Acc:HGNC:14453]	protein_coding	-0.448425	2.58317	0.00416291	0.312453	-1.36455
HOXB4	ENSG00000182742.6	homeobox B4 [Source:HGNC Symbol;Acc:HGNC:5115]	protein_coding	0.499422	5.37261	0.00427766	0.316607	1.41365
RPS3A	ENSG00000145425.10	ribosomal protein S3A [Source:HGNC Symbol;Acc:HGNC:10421]	protein_coding	-1.00773	3.81765	0.00467459	0.338694	-2.01074
BPGM	ENSG00000172331.12	bisphosphoglycerate mutase [Source:HGNC Symbol;Acc:HGNC:1093]	protein_coding	-0.806147	0.101215	0.00470814	0.338694	-1.74854
PRPF6	ENSG00000101161.8	pre-mRNA processing factor 6 [Source:HGNC Symbol;Acc:HGNC:15860]	protein_coding	-0.826875	1.51601	0.00476676	0.338694	-1.77384
UBFD1	ENSG00000103353.16	ubiquitin family domain containing 1 [Source:HGNC Symbol;Acc:HGNC:30565]	protein_coding	0.223984	6.79205	0.00488382	0.339031	1.16795
TRAP1	ENSG00000126602.11	TNF receptor associated protein 1 [Source:HGNC Symbol;Acc:HGNC:16264]	protein_coding	-1.26826	1.07324	0.00495183	0.339031	-2.40871
TARS1	ENSG00000113407.14	threonyl-tRNA synthetase 1 [Source:HGNC Symbol;Acc:HGNC:11572]	protein_coding	-1.31572	0.991015	0.00496832	0.339031	-2.48927
RPS16	ENSG00000105193.9	ribosomal protein S16 [Source:HGNC Symbol;Acc:HGNC:10396]	protein_coding	-1.791	2.62539	0.00508243	0.339031	-3.46054
EPC1-AS2	ENSG00000233825.1	EPC1 antisense RNA 2 [Source:HGNC Symbol;Acc:HGNC:56646]	lncRNA	-0.277753	4.59421	0.00508959	0.339031	-1.21231
SOD1	ENSG00000142168.15	superoxide dismutase 1 [Source:HGNC Symbol;Acc:HGNC:11179]	protein_coding	-1.67993	1.50617	0.00519964	0.342085	-3.20413
CYGB	ENSG00000161544.10	cytoglobin [Source:HGNC Symbol;Acc:HGNC:16505]	protein_coding	-0.593342	2.19606	0.00537019	0.345199	-1.50874
P4HB	ENSG00000185624.16	prolyl 4-hydroxylase subunit beta [Source:HGNC Symbol;Acc:HGNC:8548]	protein_coding	-1.92981	1.63638	0.00537654	0.345199	-3.81004
ZNF207	ENSG00000010244.19	zinc finger protein 207 [Source:HGNC Symbol;Acc:HGNC:12998]	protein_coding	0.205258	11.0373	0.00569686	0.357754	1.15289
PKLR	ENSG00000143627.19	pyruvate kinase L/R [Source:HGNC Symbol;Acc:HGNC:9020]	protein_coding	-1.54389	0.74922	0.00570634	0.357754	-2.91579
TIMM17A	ENSG00000134375.11	translocase of inner mitochondrial membrane 17A [Source:HGNC Symbol;Acc:HGNC:17315]	protein_coding	-0.857869	0.47014	0.0058187	0.360556	-1.81236
ZFAND2B	ENSG00000158552.13	zinc finger AN1-type containing 2B [Source:HGNC Symbol;Acc:HGNC:25206]	protein_coding	-0.230223	7.19821	0.00599607	0.365611	-1.17302
DNAJB9	ENSG00000128590.5	DnaJ heat shock protein family (Hsp40) member B9 [Source:HGNC Symbol;Acc:HGNC:6968]	protein_coding	0.414724	5.22425	0.00604716	0.365611	1.33304
BICD1	ENSG00000151746.15	BICD cargo adaptor 1 [Source:HGNC Symbol;Acc:HGNC:1049]	protein_coding	0.562884	2.13051	0.00610609	0.365611	1.47722
RPL7AP6	ENSG00000242071.3	ribosomal protein L7a pseudogene 6 [Source:HGNC Symbol;Acc:HGNC:19785]	processed_pseudogene	-1.56535	3.86406	0.00618475	0.366206	-2.95949
JAG1	ENSG00000101384.12	jagged canonical Notch ligand 1 [Source:HGNC Symbol;Acc:HGNC:6188]	protein_coding	0.527037	4.54658	0.00637367	0.370777	1.44097
LRRC8A	ENSG00000136802.12	leucine rich repeat containing 8 VRAC subunit A [Source:HGNC Symbol;Acc:HGNC:19027]	protein_coding	0.25163	6.72829	0.0064011	0.370777	1.19055
PPIA	ENSG00000196262.15	peptidylprolyl isomerase A [Source:HGNC Symbol;Acc:HGNC:9253]	protein_coding	-1.34794	3.05194	0.00694862	0.395058	-2.54549
RBM4B	ENSG00000173914.12	RNA binding motif protein 4B [Source:HGNC Symbol;Acc:HGNC:28842]	protein_coding	0.208373	7.126	0.00696855	0.395058	1.15538
BBX	ENSG00000114439.19	BBX high mobility group box domain containing [Source:HGNC Symbol;Acc:HGNC:14422]	protein_coding	0.375576	5.48393	0.00711868	0.39932	1.29736
EEF1A1P12	ENSG00000214199.3	eukaryotic translation elongation factor 1 alpha 1 pseudogene 12 [Source:HGNC Symbol;Acc:HGNC:3195]	processed_pseudogene	-0.248182	8.83801	0.00721186	0.400333	-1.18771
KTN1	ENSG00000126777.18	kinectin 1 [Source:HGNC Symbol;Acc:HGNC:6467]	protein_coding	-0.394688	2.75359	0.00750136	0.411354	-1.31466
G3BP1	ENSG00000145907.16	G3BP stress granule assembly factor 1 [Source:HGNC Symbol;Acc:HGNC:30292]	protein_coding	-0.994309	1.2574	0.00759485	0.411354	-1.99213
ZNF688	ENSG00000229809.9	zinc finger protein 688 [Source:HGNC Symbol;Acc:HGNC:30489]	protein_coding	-0.664419	0.67585	0.00764197	0.411354	-1.58493
CDC25B	ENSG00000101224.18	cell division cycle 25B [Source:HGNC Symbol;Acc:HGNC:1726]	protein_coding	-1.03645	0.136093	0.00799782	0.414186	-2.05118
DARS1	ENSG00000115866.11	aspartyl-tRNA synthetase 1 [Source:HGNC Symbol;Acc:HGNC:2678]	protein_coding	-0.215863	9.44665	0.00800652	0.414186	-1.1614
DNMT1	ENSG00000130816.17	DNA methyltransferase 1 [Source:HGNC Symbol;Acc:HGNC:2976]	protein_coding	-1.15641	0.787104	0.00805093	0.414186	-2.22901
CLPX	ENSG00000166855.9	caseinolytic mitochondrial matrix peptidase chaperone subunit X [Source:HGNC Symbol;Acc:HGNC:2088]	protein_coding	-0.263261	7.55194	0.00807938	0.414186	-1.20019
HADHA	ENSG00000084754.12	hydroxyacyl-CoA dehydrogenase trifunctional multienzyme complex subunit alpha [Source:HGNC Symbol;Acc:HGNC:4801]	protein_coding	-1.12186	1.57692	0.0080832	0.414186	-2.17627
SCAF4	ENSG00000156304.15	SR-related CTD associated factor 4 [Source:HGNC Symbol;Acc:HGNC:19304]	protein_coding	0.221676	7.79701	0.00828592	0.42053	1.16609
LUC7L3	ENSG00000108848.16	LUC7 like 3 pre-mRNA splicing factor [Source:HGNC Symbol;Acc:HGNC:24309]	protein_coding	0.372535	9.74767	0.00842323	0.423466	1.29463
RPL9	ENSG00000163682.17	ribosomal protein L9 [Source:HGNC Symbol;Acc:HGNC:10369]	protein_coding	-1.12064	2.98025	0.00860064	0.423793	-2.17443
ZNF142	ENSG00000115568.16	zinc finger protein 142 [Source:HGNC Symbol;Acc:HGNC:12927]	protein_coding	0.415363	3.27672	0.00865733	0.423793	1.33363
MEX3C	ENSG00000176624.12	mex-3 RNA binding family member C [Source:HGNC Symbol;Acc:HGNC:28040]	protein_coding	0.256007	8.2728	0.00880798	0.423793	1.19417
DARS2	ENSG00000117593.12	aspartyl-tRNA synthetase 2, mitochondrial [Source:HGNC Symbol;Acc:HGNC:25538]	protein_coding	-1.10021	0.31551	0.00883913	0.423793	-2.14386
BATF	ENSG00000156127.8	basic leucine zipper ATF-like transcription factor [Source:HGNC Symbol;Acc:HGNC:958]	protein_coding	0.411995	3.2187	0.00886616	0.423793	1.33052
FZD1	ENSG00000157240.4	frizzled class receptor 1 [Source:HGNC Symbol;Acc:HGNC:4038]	protein_coding	0.655391	2.24134	0.00890688	0.423793	1.57504
LYPLA1	ENSG00000120992.18	lysophospholipase 1 [Source:HGNC Symbol;Acc:HGNC:6737]	protein_coding	-1.23908	0.354464	0.0093464	0.43563	-2.36048
RPL14	ENSG00000188846.14	ribosomal protein L14 [Source:HGNC Symbol;Acc:HGNC:10305]	protein_coding	-0.891422	3.84628	0.00940742	0.43563	-1.855
LGALSL	ENSG00000119862.13	galectin like [Source:HGNC Symbol;Acc:HGNC:25012]	protein_coding	0.46664	3.26595	0.00942686	0.43563	1.38189
EEF1A1P11	ENSG00000228502.1	eukaryotic translation elongation factor 1 alpha 1 pseudogene 11 [Source:HGNC Symbol;Acc:HGNC:3206]	processed_pseudogene	-1.45118	4.67852	0.00951559	0.43563	-2.73431
RPS24	ENSG00000138326.21	ribosomal protein S24 [Source:HGNC Symbol;Acc:HGNC:10411]	protein_coding	-1.09087	3.02788	0.0095644	0.43563	-2.13003
TPX2	ENSG00000088325.16	TPX2 microtubule nucleation factor [Source:HGNC Symbol;Acc:HGNC:1249]	protein_coding	-1.05928	0.938335	0.0098159	0.443296	-2.08389
ENO1	ENSG00000074800.16	enolase 1 [Source:HGNC Symbol;Acc:HGNC:3350]	protein_coding	-1.1493	4.30251	0.0106009	0.462242	-2.21807
KLHL2	ENSG00000109466.14	kelch like family member 2 [Source:HGNC Symbol;Acc:HGNC:6353]	protein_coding	0.575141	4.01816	0.0108355	0.462242	1.48982
DLST	ENSG00000119689.15	dihydrolipoamide S-succinyltransferase [Source:HGNC Symbol;Acc:HGNC:2911]	protein_coding	-0.401838	2.75724	0.0109219	0.462242	-1.32119
ARGLU1	ENSG00000134884.15	arginine and glutamate rich 1 [Source:HGNC Symbol;Acc:HGNC:25482]	protein_coding	0.318357	9.23725	0.0109603	0.462242	1.24691
BAG3	ENSG00000151929.10	BAG cochaperone 3 [Source:HGNC Symbol;Acc:HGNC:939]	protein_coding	0.378802	3.57729	0.0110157	0.462242	1.30026
TPRG1L	ENSG00000158109.15	tumor protein p63 regulated 1 like [Source:HGNC Symbol;Acc:HGNC:27007]	protein_coding	-0.463079	1.28158	0.0111332	0.462242	-1.37848
ZBTB7A	ENSG00000178951.9	zinc finger and BTB domain containing 7A [Source:HGNC Symbol;Acc:HGNC:18078]	protein_coding	0.267372	6.21127	0.0113757	0.462242	1.20361
SAFB	ENSG00000160633.13	scaffold attachment factor B [Source:HGNC Symbol;Acc:HGNC:10520]	protein_coding	-1.39456	0.33273	0.0113993	0.462242	-2.62908
GNAZ	ENSG00000128266.9	G protein subunit alpha z [Source:HGNC Symbol;Acc:HGNC:4395]	protein_coding	0.852314	2.40898	0.0115095	0.462242	1.80539
TMEM271	ENSG00000273238.3	transmembrane protein 271 [Source:HGNC Symbol;Acc:HGNC:53639]	protein_coding	1.10094	1.02583	0.0115197	0.462242	2.14494
CCT6A	ENSG00000146731.11	chaperonin containing TCP1 subunit 6A [Source:HGNC Symbol;Acc:HGNC:1620]	protein_coding	-0.649297	2.57644	0.0115438	0.462242	-1.5684
GTPBP1	ENSG00000100226.16	GTP binding protein 1 [Source:HGNC Symbol;Acc:HGNC:4669]	protein_coding	-0.193396	8.62617	0.0115474	0.462242	-1.14345
KCTD20	ENSG00000112078.14	potassium channel tetramerization domain containing 20 [Source:HGNC Symbol;Acc:HGNC:21052]	protein_coding	-1.17998	0.8691	0.0117342	0.462242	-2.26574
FNBP1L	ENSG00000137942.18	formin binding protein 1 like [Source:HGNC Symbol;Acc:HGNC:20851]	protein_coding	0.417213	4.7117	0.0117895	0.462242	1.33535
BCOR	ENSG00000183337.18	BCL6 corepressor [Source:HGNC Symbol;Acc:HGNC:20893]	protein_coding	-0.245568	7.24264	0.0118612	0.462242	-1.18556
	ENSG00000237868.1	pseudogene similar to part of ring finger protein 185 (RNF185)	processed_pseudogene	0.405338	2.82333	0.0118907	0.462242	1.3244
UBBP1	ENSG00000230037.1	ubiquitin B pseudogene 1 [Source:HGNC Symbol;Acc:HGNC:12464]	processed_pseudogene	-0.23486	6.73652	0.0119921	0.462242	-1.17679
H3-5	ENSG00000188375.5	H3.5 histone [Source:HGNC Symbol;Acc:HGNC:33164]	protein_coding	-0.373412	8.65198	0.0120389	0.462242	-1.29541
SF3B4	ENSG00000143368.10	splicing factor 3b subunit 4 [Source:HGNC Symbol;Acc:HGNC:10771]	protein_coding	-0.471121	2.02717	0.012049	0.462242	-1.38619
LRFN4	ENSG00000173621.9	leucine rich repeat and fibronectin type III domain containing 4 [Source:HGNC Symbol;Acc:HGNC:28456]	protein_coding	-0.857121	0.171696	0.012051	0.462242	-1.81142
BASP1	ENSG00000176788.9	brain abundant membrane attached signal protein 1 [Source:HGNC Symbol;Acc:HGNC:957]	protein_coding	-0.310264	5.42799	0.0122027	0.462242	-1.23993
TSPOAP1	ENSG00000005379.17	TSPO associated protein 1 [Source:HGNC Symbol;Acc:HGNC:16831]	protein_coding	0.864682	2.78463	0.0122048	0.462242	1.82094
MARVELD1	ENSG00000155254.13	MARVEL domain containing 1 [Source:HGNC Symbol;Acc:HGNC:28674]	protein_coding	0.600851	3.11344	0.0122305	0.462242	1.51661
HSPA1L	ENSG00000204390.10	heat shock protein family A (Hsp70) member 1 like [Source:HGNC Symbol;Acc:HGNC:5234]	protein_coding	1.04449	-0.293636	0.0123265	0.46259	2.06264
MMS19	ENSG00000155229.21	MMS19 homolog, cytosolic iron-sulfur assembly component [Source:HGNC Symbol;Acc:HGNC:13824]	protein_coding	-0.763201	0.208994	0.0126999	0.47042	-1.69725
FKBP8	ENSG00000105701.16	FKBP prolyl isomerase 8 [Source:HGNC Symbol;Acc:HGNC:3724]	protein_coding	-0.910172	2.629	0.0127117	0.47042	-1.87927
CTDSP2	ENSG00000175215.11	CTD small phosphatase 2 [Source:HGNC Symbol;Acc:HGNC:17077]	protein_coding	0.363936	6.85838	0.0130876	0.476944	1.28693
DDX20	ENSG00000064703.13	DEAD-box helicase 20 [Source:HGNC Symbol;Acc:HGNC:2743]	protein_coding	-0.287529	4.9203	0.0133351	0.476944	-1.22055
KLF8	ENSG00000102349.18	KLF transcription factor 8 [Source:HGNC Symbol;Acc:HGNC:6351]	protein_coding	0.554019	1.38113	0.0133909	0.476944	1.46817
TAB1	ENSG00000100324.14	TGF-beta activated kinase 1 (MAP3K7) binding protein 1 [Source:HGNC Symbol;Acc:HGNC:18157]	protein_coding	-0.525704	0.783991	0.0135105	0.476944	-1.43964
XPO5	ENSG00000124571.18	exportin 5 [Source:HGNC Symbol;Acc:HGNC:17675]	protein_coding	-1.12729	1.18012	0.0136118	0.476944	-2.18448
DNAJC9	ENSG00000213551.7	DnaJ heat shock protein family (Hsp40) member C9 [Source:HGNC Symbol;Acc:HGNC:19123]	protein_coding	-1.18311	0.353092	0.0136817	0.476944	-2.27065
DDX52	ENSG00000278053.5	DExD-box helicase 52 [Source:HGNC Symbol;Acc:HGNC:20038]	protein_coding	-0.230574	5.4121	0.0136992	0.476944	-1.1733
CEP57	ENSG00000166037.11	centrosomal protein 57 [Source:HGNC Symbol;Acc:HGNC:30794]	protein_coding	-0.369881	3.08668	0.0138136	0.476944	-1.29225
C3orf70	ENSG00000187068.3	chromosome 3 open reading frame 70 [Source:HGNC Symbol;Acc:HGNC:33731]	protein_coding	0.646008	0.836812	0.0138247	0.476944	1.56483
DUSP6	ENSG00000139318.8	dual specificity phosphatase 6 [Source:HGNC Symbol;Acc:HGNC:3072]	protein_coding	-0.371981	6.58628	0.0138848	0.476944	-1.29413
RPS5	ENSG00000083845.9	ribosomal protein S5 [Source:HGNC Symbol;Acc:HGNC:10426]	protein_coding	-0.695274	4.45713	0.0139497	0.476944	-1.61919
RPS6	ENSG00000137154.13	ribosomal protein S6 [Source:HGNC Symbol;Acc:HGNC:10429]	protein_coding	-0.55227	4.69867	0.0143031	0.476944	-1.46639
RPL36	ENSG00000130255.13	ribosomal protein L36 [Source:HGNC Symbol;Acc:HGNC:13631]	protein_coding	-1.20624	1.77064	0.0143982	0.476944	-2.30735
TIMM10	ENSG00000134809.9	translocase of inner mitochondrial membrane 10 [Source:HGNC Symbol;Acc:HGNC:11814]	protein_coding	-0.996901	-0.0591459	0.0144338	0.476944	-1.99571
NR1D1	ENSG00000126368.6	nuclear receptor subfamily 1 group D member 1 [Source:HGNC Symbol;Acc:HGNC:7962]	protein_coding	-0.45178	3.98589	0.0144345	0.476944	-1.36773
MEX3B	ENSG00000183496.6	mex-3 RNA binding family member B [Source:HGNC Symbol;Acc:HGNC:25297]	protein_coding	0.413153	3.74078	0.0144986	0.476944	1.33159
PSMC2P1	ENSG00000240854.1	PSMC2 pseudogene 1 [Source:HGNC Symbol;Acc:HGNC:54571]	processed_pseudogene	-0.317969	3.59449	0.0146431	0.476944	-1.24657
TMUB2	ENSG00000168591.16	transmembrane and ubiquitin like domain containing 2 [Source:HGNC Symbol;Acc:HGNC:28459]	protein_coding	-0.282733	3.50021	0.0146808	0.476944	-1.2165
EIF3FP3	ENSG00000233426.3	eukaryotic translation initiation factor 3 subunit F pseudogene 3 [Source:HGNC Symbol;Acc:HGNC:37625]	processed_pseudogene	-0.281051	5.68672	0.0147606	0.476944	-1.21508
MYO19	ENSG00000278259.5	myosin XIX [Source:HGNC Symbol;Acc:HGNC:26234]	protein_coding	-1.10059	0.0942926	0.014766	0.476944	-2.14442
LMO1	ENSG00000166407.14	LIM domain only 1 [Source:HGNC Symbol;Acc:HGNC:6641]	protein_coding	0.387883	2.55203	0.0147675	0.476944	1.30847
FNDC3A	ENSG00000102531.16	fibronectin type III domain containing 3A [Source:HGNC Symbol;Acc:HGNC:20296]	protein_coding	0.382227	6.01169	0.0148783	0.477628	1.30335
GPCPD1P1	ENSG00000235095.1	GPCPD1 pseudogene 1 [Source:HGNC Symbol;Acc:HGNC:33851]	unprocessed_pseudogene	-0.704078	0.243638	0.0150204	0.4779	-1.6291
GBX2	ENSG00000168505.7	gastrulation brain homeobox 2 [Source:HGNC Symbol;Acc:HGNC:4186]	protein_coding	0.795788	0.716668	0.0150749	0.4779	1.73602
HAPSTR1	ENSG00000182831.12	HUWE1 associated protein modifying stress responses [Source:HGNC Symbol;Acc:HGNC:30103]	protein_coding	0.241477	9.03904	0.0151558	0.4779	1.1822
SOCS7	ENSG00000274211.6	suppressor of cytokine signaling 7 [Source:HGNC Symbol;Acc:HGNC:29846]	protein_coding	0.322061	5.18052	0.0156428	0.487589	1.25012
PRKAB2	ENSG00000131791.8	protein kinase AMP-activated non-catalytic subunit beta 2 [Source:HGNC Symbol;Acc:HGNC:9379]	protein_coding	0.61419	0.582083	0.015646	0.487589	1.5307
MARCHF9	ENSG00000139266.6	membrane associated ring-CH-type finger 9 [Source:HGNC Symbol;Acc:HGNC:25139]	protein_coding	0.729753	-0.0370537	0.0157793	0.488484	1.65836
SCAF11	ENSG00000139218.18	SR-related CTD associated factor 11 [Source:HGNC Symbol;Acc:HGNC:10784]	protein_coding	-0.445237	1.81403	0.0158581	0.488484	-1.36154
PLXND1	ENSG00000004399.13	plexin D1 [Source:HGNC Symbol;Acc:HGNC:9107]	protein_coding	0.672658	3.92679	0.0161772	0.49545	1.59401
PDHA1	ENSG00000131828.14	pyruvate dehydrogenase E1 subunit alpha 1 [Source:HGNC Symbol;Acc:HGNC:8806]	protein_coding	-0.822804	1.12873	0.0163937	0.499212	-1.76884
SERINC3	ENSG00000132824.14	serine incorporator 3 [Source:HGNC Symbol;Acc:HGNC:11699]	protein_coding	-0.742262	0.175157	0.0169288	0.51046	-1.6728
HEXIM1	ENSG00000186834.4	HEXIM P-TEFb complex subunit 1 [Source:HGNC Symbol;Acc:HGNC:24953]	protein_coding	0.280972	7.37156	0.0170161	0.51046	1.21501
PRKAB1	ENSG00000111725.11	protein kinase AMP-activated non-catalytic subunit beta 1 [Source:HGNC Symbol;Acc:HGNC:9378]	protein_coding	-0.223915	7.60006	0.0172538	0.51046	-1.1679
FBXO45	ENSG00000174013.8	F-box protein 45 [Source:HGNC Symbol;Acc:HGNC:29148]	protein_coding	0.333877	5.5248	0.0172815	0.51046	1.2604
SZT2	ENSG00000198198.17	SZT2 subunit of KICSTOR complex [Source:HGNC Symbol;Acc:HGNC:29040]	protein_coding	0.493038	2.57926	0.0173123	0.51046	1.40741
RIOK3	ENSG00000101782.15	RIO kinase 3 [Source:HGNC Symbol;Acc:HGNC:11451]	protein_coding	-0.173706	9.44635	0.0175874	0.51046	-1.12795
PSPC1	ENSG00000121390.19	paraspeckle component 1 [Source:HGNC Symbol;Acc:HGNC:20320]	protein_coding	-0.235974	7.50501	0.017755	0.51046	-1.1777
NOTCH1	ENSG00000148400.13	notch receptor 1 [Source:HGNC Symbol;Acc:HGNC:7881]	protein_coding	0.52376	4.20658	0.0177804	0.51046	1.4377
STARD7	ENSG00000084090.14	StAR related lipid transfer domain containing 7 [Source:HGNC Symbol;Acc:HGNC:18063]	protein_coding	-0.598428	1.93473	0.0178717	0.51046	-1.51407
FRY	ENSG00000073910.23	FRY microtubule binding protein [Source:HGNC Symbol;Acc:HGNC:20367]	protein_coding	0.375834	4.76835	0.0179225	0.51046	1.29759
TWF1	ENSG00000151239.14	twinfilin actin binding protein 1 [Source:HGNC Symbol;Acc:HGNC:9620]	protein_coding	0.313018	3.4281	0.0179412	0.51046	1.2423
INAFM2	ENSG00000259330.3	InaF motif containing 2 [Source:HGNC Symbol;Acc:HGNC:35165]	protein_coding	0.379762	6.49146	0.0179619	0.51046	1.30113
CSNK1G1	ENSG00000169118.18	casein kinase 1 gamma 1 [Source:HGNC Symbol;Acc:HGNC:2454]	protein_coding	0.383199	3.5291	0.0180083	0.51046	1.30423
NUMBL	ENSG00000105245.9	NUMB like endocytic adaptor protein [Source:HGNC Symbol;Acc:HGNC:8061]	protein_coding	-0.96402	0.169816	0.0182768	0.512895	-1.95074
HSPA1A	ENSG00000204389.10	heat shock protein family A (Hsp70) member 1A [Source:HGNC Symbol;Acc:HGNC:5232]	protein_coding	1.685	1.7864	0.0182867	0.512895	3.21541
CCNF	ENSG00000162063.13	cyclin F [Source:HGNC Symbol;Acc:HGNC:1591]	protein_coding	-0.862179	0.43714	0.0183885	0.51305	-1.81778
LRRC75A	ENSG00000181350.12	leucine rich repeat containing 75A [Source:HGNC Symbol;Acc:HGNC:32403]	protein_coding	0.379237	2.80584	0.0185828	0.51577	1.30065
KBTBD12	ENSG00000187715.13	kelch repeat and BTB domain containing 12 [Source:HGNC Symbol;Acc:HGNC:25731]	protein_coding	-0.821144	0.229264	0.018828	0.519659	-1.76681
PHRF1	ENSG00000070047.13	PHD and ring finger domains 1 [Source:HGNC Symbol;Acc:HGNC:24351]	protein_coding	-0.963752	-0.0382575	0.018918	0.519659	-1.95038
CYC1	ENSG00000179091.5	cytochrome c1 [Source:HGNC Symbol;Acc:HGNC:2579]	protein_coding	-0.918776	1.75913	0.0192001	0.522849	-1.89051
CAPN15	ENSG00000103326.12	calpain 15 [Source:HGNC Symbol;Acc:HGNC:11182]	protein_coding	-0.735688	1.21859	0.0192303	0.522849	-1.66519
TGIF1	ENSG00000177426.22	TGFB induced factor homeobox 1 [Source:HGNC Symbol;Acc:HGNC:11776]	protein_coding	0.426186	2.82219	0.0194599	0.523648	1.34368
FOSL2	ENSG00000075426.12	FOS like 2, AP-1 transcription factor subunit [Source:HGNC Symbol;Acc:HGNC:3798]	protein_coding	0.437946	7.32683	0.0195425	0.523648	1.35467
RPL10	ENSG00000147403.18	ribosomal protein L10 [Source:HGNC Symbol;Acc:HGNC:10298]	protein_coding	-0.428516	5.72995	0.0195545	0.523648	-1.34585
KLHL28	ENSG00000179454.14	kelch like family member 28 [Source:HGNC Symbol;Acc:HGNC:19741]	protein_coding	0.407457	4.11921	0.0197559	0.526395	1.32635
MMD	ENSG00000108960.9	monocyte to macrophage differentiation associated [Source:HGNC Symbol;Acc:HGNC:7153]	protein_coding	0.315481	3.64163	0.0200474	0.529269	1.24443
PRR5L	ENSG00000135362.14	proline rich 5 like [Source:HGNC Symbol;Acc:HGNC:25878]	protein_coding	0.528447	2.22155	0.0200738	0.529269	1.44238
SNRPA	ENSG00000077312.9	small nuclear ribonucleoprotein polypeptide A [Source:HGNC Symbol;Acc:HGNC:11151]	protein_coding	-0.489614	1.9346	0.0202969	0.529269	-1.40407
PRNCR1	ENSG00000282961.1	prostate cancer associated non-coding RNA 1 [Source:HGNC Symbol;Acc:HGNC:48942]	lncRNA	-0.458242	1.50722	0.0203507	0.529269	-1.37387
SMC5	ENSG00000198887.9	structural maintenance of chromosomes 5 [Source:HGNC Symbol;Acc:HGNC:20465]	protein_coding	0.284867	4.52503	0.0204104	0.529269	1.2183
CKAP4	ENSG00000136026.14	cytoskeleton associated protein 4 [Source:HGNC Symbol;Acc:HGNC:16991]	protein_coding	0.39615	7.50401	0.0204596	0.529269	1.31599
PELP1	ENSG00000141456.16	proline, glutamate and leucine rich protein 1 [Source:HGNC Symbol;Acc:HGNC:30134]	protein_coding	-0.674199	1.37321	0.0206629	0.531133	-1.59571
RIC8B	ENSG00000111785.21	RIC8 guanine nucleotide exchange factor B [Source:HGNC Symbol;Acc:HGNC:25555]	protein_coding	0.306585	6.58132	0.020731	0.531133	1.23678
RBM15	ENSG00000162775.17	RNA binding motif protein 15 [Source:HGNC Symbol;Acc:HGNC:14959]	protein_coding	0.366967	7.4457	0.0209086	0.531494	1.28964
RPLP1	ENSG00000137818.12	ribosomal protein lateral stalk subunit P1 [Source:HGNC Symbol;Acc:HGNC:10372]	protein_coding	-0.576752	5.49637	0.0213051	0.531494	-1.49149
BCL7B	ENSG00000106635.8	BAF chromatin remodeling complex subunit BCL7B [Source:HGNC Symbol;Acc:HGNC:1005]	protein_coding	-0.901856	0.216621	0.0213115	0.531494	-1.86847
UBASH3B	ENSG00000154127.10	ubiquitin associated and SH3 domain containing B [Source:HGNC Symbol;Acc:HGNC:29884]	protein_coding	0.32653	3.96645	0.0214185	0.531494	1.25399
SLU7	ENSG00000164609.10	SLU7 homolog, splicing factor [Source:HGNC Symbol;Acc:HGNC:16939]	protein_coding	-0.744644	-0.0258382	0.0214552	0.531494	-1.67556
SUMO3	ENSG00000184900.16	small ubiquitin like modifier 3 [Source:HGNC Symbol;Acc:HGNC:11124]	protein_coding	-0.894606	1.11426	0.021496	0.531494	-1.8591
CCN1	ENSG00000142871.18	cellular communication network factor 1 [Source:HGNC Symbol;Acc:HGNC:2654]	protein_coding	-0.776908	0.395352	0.021575	0.531494	-1.71346
PDGFB	ENSG00000100311.17	platelet derived growth factor subunit B [Source:HGNC Symbol;Acc:HGNC:8800]	protein_coding	0.623465	2.78086	0.0216803	0.531494	1.54057
MDH2	ENSG00000146701.12	malate dehydrogenase 2 [Source:HGNC Symbol;Acc:HGNC:6971]	protein_coding	-1.14879	1.95683	0.0218027	0.531494	-2.21727
RPS6KB2	ENSG00000175634.15	ribosomal protein S6 kinase B2 [Source:HGNC Symbol;Acc:HGNC:10437]	protein_coding	-0.596776	1.27352	0.0219449	0.531494	-1.51233
AFF4	ENSG00000072364.13	ALF transcription elongation factor 4 [Source:HGNC Symbol;Acc:HGNC:17869]	protein_coding	0.321633	6.61562	0.0219567	0.531494	1.24974
CHMP7	ENSG00000147457.14	charged multivesicular body protein 7 [Source:HGNC Symbol;Acc:HGNC:28439]	protein_coding	0.194056	5.62659	0.0219738	0.531494	1.14398
RPRD1A	ENSG00000141425.18	regulation of nuclear pre-mRNA domain containing 1A [Source:HGNC Symbol;Acc:HGNC:25560]	protein_coding	0.356473	3.26197	0.0220417	0.531494	1.28029
NXN	ENSG00000167693.17	nucleoredoxin [Source:HGNC Symbol;Acc:HGNC:18008]	protein_coding	0.274365	5.80373	0.0224851	0.537197	1.20946
CEP20	ENSG00000133393.13	centrosomal protein 20 [Source:HGNC Symbol;Acc:HGNC:26435]	protein_coding	-0.786673	0.166244	0.0226563	0.537197	-1.72509
PAPPA	ENSG00000182752.10	pappalysin 1 [Source:HGNC Symbol;Acc:HGNC:8602]	protein_coding	-0.751391	0.403846	0.0227108	0.537197	-1.68341
EEF1A1P13	ENSG00000250182.3	eukaryotic translation elongation factor 1 alpha 1 pseudogene 13 [Source:HGNC Symbol;Acc:HGNC:3196]	processed_pseudogene	-0.196679	6.64268	0.0227802	0.537197	-1.14606
MYBL2	ENSG00000101057.16	MYB proto-oncogene like 2 [Source:HGNC Symbol;Acc:HGNC:7548]	protein_coding	-0.309715	6.20054	0.0228503	0.537197	-1.23946
INTS6	ENSG00000102786.15	integrator complex subunit 6 [Source:HGNC Symbol;Acc:HGNC:14879]	protein_coding	0.205907	8.27667	0.0229876	0.537197	1.15341
TMEM248	ENSG00000106609.16	transmembrane protein 248 [Source:HGNC Symbol;Acc:HGNC:25476]	protein_coding	-0.746535	0.313867	0.0230507	0.537197	-1.67776
SUV39H2	ENSG00000152455.16	SUV39H2 histone lysine methyltransferase [Source:HGNC Symbol;Acc:HGNC:17287]	protein_coding	0.464088	2.73855	0.0231295	0.537197	1.37945
FAM118B	ENSG00000197798.9	family with sequence similarity 118 member B [Source:HGNC Symbol;Acc:HGNC:26110]	protein_coding	-0.256474	3.5209	0.0233139	0.537197	-1.19456
JUNB	ENSG00000171223.6	JunB proto-oncogene, AP-1 transcription factor subunit [Source:HGNC Symbol;Acc:HGNC:6205]	protein_coding	0.442544	9.18405	0.0233213	0.537197	1.359
RCOR2	ENSG00000167771.6	REST corepressor 2 [Source:HGNC Symbol;Acc:HGNC:27455]	protein_coding	0.863437	1.03186	0.0233871	0.537197	1.81937
TRUB1	ENSG00000165832.6	TruB pseudouridine synthase family member 1 [Source:HGNC Symbol;Acc:HGNC:16060]	protein_coding	-0.413385	1.83159	0.0236518	0.540146	-1.33181
SUPV3L1	ENSG00000156502.14	Suv3 like RNA helicase [Source:HGNC Symbol;Acc:HGNC:11471]	protein_coding	-0.76018	0.456389	0.0237901	0.540146	-1.6937
PRDM15	ENSG00000141956.14	PR/SET domain 15 [Source:HGNC Symbol;Acc:HGNC:13999]	protein_coding	0.464863	1.30024	0.0238195	0.540146	1.38019
FARSB	ENSG00000116120.11	phenylalanyl-tRNA synthetase subunit beta [Source:HGNC Symbol;Acc:HGNC:17800]	protein_coding	-0.76884	0.413184	0.0240969	0.543358	-1.7039
HMGXB3	ENSG00000113716.13	HMG-box containing 3 [Source:HGNC Symbol;Acc:HGNC:28982]	protein_coding	0.209678	5.52334	0.0241651	0.543358	1.15643
COPS7A	ENSG00000111652.10	COP9 signalosome subunit 7A [Source:HGNC Symbol;Acc:HGNC:16758]	protein_coding	0.38337	2.8036	0.0247394	0.553933	1.30439
EIF3K	ENSG00000178982.10	eukaryotic translation initiation factor 3 subunit K [Source:HGNC Symbol;Acc:HGNC:24656]	protein_coding	-0.41986	3.40271	0.0249565	0.556458	-1.3378
GNB5	ENSG00000069966.19	G protein subunit beta 5 [Source:HGNC Symbol;Acc:HGNC:4401]	protein_coding	0.559919	1.55823	0.0252262	0.560126	1.47419
SLC25A46	ENSG00000164209.17	solute carrier family 25 member 46 [Source:HGNC Symbol;Acc:HGNC:25198]	protein_coding	-0.407324	1.63033	0.0256332	0.564671	-1.32622
ADISSP	ENSG00000101220.18	adipose secreted signaling protein [Source:HGNC Symbol;Acc:HGNC:15873]	protein_coding	-0.518508	1.62537	0.0256428	0.564671	-1.43247
HSP90AB3P	ENSG00000183199.6	heat shock protein 90 alpha family class B member 3, pseudogene [Source:HGNC Symbol;Acc:HGNC:5259]	processed_pseudogene	0.250291	4.77091	0.025814	0.565456	1.18945
AGPAT1	ENSG00000204310.13	1-acylglycerol-3-phosphate O-acyltransferase 1 [Source:HGNC Symbol;Acc:HGNC:324]	protein_coding	-0.893338	1.41066	0.0259496	0.565456	-1.85747
CXCL14	ENSG00000145824.13	C-X-C motif chemokine ligand 14 [Source:HGNC Symbol;Acc:HGNC:10640]	protein_coding	-0.544142	2.9826	0.0259968	0.565456	-1.45815
POTEJ	ENSG00000222038.4	POTE ankyrin domain family member J [Source:HGNC Symbol;Acc:HGNC:37094]	protein_coding	-0.573483	0.926363	0.0263024	0.566968	-1.48811
MTF1	ENSG00000188786.10	metal regulatory transcription factor 1 [Source:HGNC Symbol;Acc:HGNC:7428]	protein_coding	0.161707	7.4512	0.0263937	0.566968	1.11861
POLR1B	ENSG00000125630.16	RNA polymerase I subunit B [Source:HGNC Symbol;Acc:HGNC:20454]	protein_coding	-0.361812	1.83288	0.0266712	0.566968	-1.28504
MORC4	ENSG00000133131.15	MORC family CW-type zinc finger 4 [Source:HGNC Symbol;Acc:HGNC:23485]	protein_coding	0.670019	0.20423	0.0266977	0.566968	1.59109
	ENSG00000259137.1	chromosome 11 open reading frame 58 (C11orf58) pseudogene	processed_pseudogene	-0.415449	1.2596	0.026781	0.566968	-1.33371
MARS1	ENSG00000166986.15	methionyl-tRNA synthetase 1 [Source:HGNC Symbol;Acc:HGNC:6898]	protein_coding	-0.824088	1.52908	0.0268383	0.566968	-1.77042
GRIN2D	ENSG00000105464.4	glutamate ionotropic receptor NMDA type subunit 2D [Source:HGNC Symbol;Acc:HGNC:4588]	protein_coding	-0.924238	-0.0370609	0.0269016	0.566968	-1.89768
UBBP2	ENSG00000228247.1	ubiquitin B pseudogene 2 [Source:HGNC Symbol;Acc:HGNC:12465]	transcribed_processed_pseudogene	-0.28867	4.01702	0.0269174	0.566968	-1.22151
MPHOSPH9	ENSG00000051825.15	M-phase phosphoprotein 9 [Source:HGNC Symbol;Acc:HGNC:7215]	protein_coding	0.419797	1.5538	0.0272686	0.572105	1.33774
SSU72	ENSG00000160075.12	SSU72 homolog, RNA polymerase II CTD phosphatase [Source:HGNC Symbol;Acc:HGNC:25016]	protein_coding	-0.787601	1.13796	0.0274879	0.574444	-1.7262
CUTA	ENSG00000112514.18	cutA divalent cation tolerance homolog [Source:HGNC Symbol;Acc:HGNC:21101]	protein_coding	-0.975729	0.449956	0.0277643	0.575806	-1.96663
RIC1	ENSG00000107036.12	RIC1 homolog, RAB6A GEF complex partner 1 [Source:HGNC Symbol;Acc:HGNC:17686]	protein_coding	0.407042	2.74676	0.0277692	0.575806	1.32596
TNIK	ENSG00000154310.17	TRAF2 and NCK interacting kinase [Source:HGNC Symbol;Acc:HGNC:30765]	protein_coding	0.324066	4.61125	0.0279388	0.577077	1.25185
FAM43A	ENSG00000185112.6	family with sequence similarity 43 member A [Source:HGNC Symbol;Acc:HGNC:26888]	protein_coding	0.521179	2.40977	0.0285169	0.585176	1.43513
KLF5	ENSG00000102554.14	KLF transcription factor 5 [Source:HGNC Symbol;Acc:HGNC:6349]	protein_coding	0.305596	5.68068	0.0286289	0.585176	1.23593
TUBAP2	ENSG00000214391.3	tubulin alpha pseudogene 2 [Source:HGNC Symbol;Acc:HGNC:14531]	processed_pseudogene	-0.201306	7.67065	0.0287035	0.585176	-1.14974
IER5	ENSG00000162783.11	immediate early response 5 [Source:HGNC Symbol;Acc:HGNC:5393]	protein_coding	0.342618	6.47519	0.0287701	0.585176	1.26806
CRK	ENSG00000167193.8	CRK proto-oncogene, adaptor protein [Source:HGNC Symbol;Acc:HGNC:2362]	protein_coding	0.264156	8.52033	0.0289416	0.585966	1.20093
AATF	ENSG00000275700.6	apoptosis antagonizing transcription factor [Source:HGNC Symbol;Acc:HGNC:19235]	protein_coding	-0.796142	1.02522	0.0290289	0.585966	-1.73645
MMP14	ENSG00000157227.14	matrix metallopeptidase 14 [Source:HGNC Symbol;Acc:HGNC:7160]	protein_coding	-0.445026	4.93348	0.0293944	0.588073	-1.36134
ATP5MC2P1	ENSG00000225712.1	ATP5MC2 pseudogene 1 [Source:HGNC Symbol;Acc:HGNC:844]	processed_pseudogene	0.635372	-0.261168	0.0295193	0.588073	1.55334
PGS1	ENSG00000087157.19	phosphatidylglycerophosphate synthase 1 [Source:HGNC Symbol;Acc:HGNC:30029]	protein_coding	0.275892	5.54432	0.0297302	0.588073	1.21074
PRPF38B	ENSG00000134186.12	pre-mRNA processing factor 38B [Source:HGNC Symbol;Acc:HGNC:25512]	protein_coding	0.319599	7.90712	0.0298291	0.588073	1.24798
TIMP3	ENSG00000100234.12	TIMP metallopeptidase inhibitor 3 [Source:HGNC Symbol;Acc:HGNC:11822]	protein_coding	0.669215	2.65893	0.0298671	0.588073	1.59021
SLC38A2	ENSG00000134294.14	solute carrier family 38 member 2 [Source:HGNC Symbol;Acc:HGNC:13448]	protein_coding	0.319723	6.50774	0.0298835	0.588073	1.24809
RPL18	ENSG00000063177.13	ribosomal protein L18 [Source:HGNC Symbol;Acc:HGNC:10310]	protein_coding	-0.819298	3.41967	0.0299057	0.588073	-1.76455
RHOU	ENSG00000116574.6	ras homolog family member U [Source:HGNC Symbol;Acc:HGNC:17794]	protein_coding	0.338173	3.85549	0.0300279	0.588303	1.26415
MMADHC	ENSG00000168288.13	metabolism of cobalamin associated D [Source:HGNC Symbol;Acc:HGNC:25221]	protein_coding	-0.70248	1.4845	0.0301683	0.588889	-1.6273
ALKBH5	ENSG00000091542.9	alkB homolog 5, RNA demethylase [Source:HGNC Symbol;Acc:HGNC:25996]	protein_coding	0.216847	7.42311	0.0303315	0.589915	1.16219
GANAB	ENSG00000089597.18	glucosidase II alpha subunit [Source:HGNC Symbol;Acc:HGNC:4138]	protein_coding	-0.839919	2.35787	0.030459	0.59024	-1.78995
UBA52P5	ENSG00000243498.2	ubiquitin A-52 residue ribosomal protein fusion product 1 pseudogene 5 [Source:HGNC Symbol;Acc:HGNC:36993]	processed_pseudogene	-0.259439	3.45131	0.0305971	0.590769	-1.19701
PBX3	ENSG00000167081.18	PBX homeobox 3 [Source:HGNC Symbol;Acc:HGNC:8634]	protein_coding	-0.310472	6.58858	0.030772	0.591999	-1.24011
FBXO9	ENSG00000112146.17	F-box protein 9 [Source:HGNC Symbol;Acc:HGNC:13588]	protein_coding	-0.737186	0.175188	0.0313682	0.594109	-1.66692
PAFAH1B1P1	ENSG00000214354.3	platelet activating factor acetylhydrolase 1b regulatory subunit 1 pseudogene 1 [Source:HGNC Symbol;Acc:HGNC:8577]	processed_pseudogene	0.600187	0.0341468	0.0314089	0.594109	1.51591
EIF2S1	ENSG00000134001.15	eukaryotic translation initiation factor 2 subunit alpha [Source:HGNC Symbol;Acc:HGNC:3265]	protein_coding	-0.178662	8.77486	0.031599	0.594109	-1.13183
SLC31A1	ENSG00000136868.11	solute carrier family 31 member 1 [Source:HGNC Symbol;Acc:HGNC:11016]	protein_coding	0.189407	5.68018	0.0317785	0.594109	1.1403
ADRM1	ENSG00000130706.13	ADRM1 26S proteasome ubiquitin receptor [Source:HGNC Symbol;Acc:HGNC:15759]	protein_coding	-0.823329	1.41363	0.0318354	0.594109	-1.76948
C3orf80	ENSG00000180044.6	chromosome 3 open reading frame 80 [Source:HGNC Symbol;Acc:HGNC:40048]	protein_coding	-0.664808	0.171542	0.0321275	0.594109	-1.58536
U2SURP	ENSG00000163714.18	U2 snRNP associated SURP domain containing [Source:HGNC Symbol;Acc:HGNC:30855]	protein_coding	-0.174868	9.29211	0.0321344	0.594109	-1.12886
PRDX2	ENSG00000167815.12	peroxiredoxin 2 [Source:HGNC Symbol;Acc:HGNC:9353]	protein_coding	-0.630544	3.45241	0.0321494	0.594109	-1.54815
RPL8	ENSG00000161016.18	ribosomal protein L8 [Source:HGNC Symbol;Acc:HGNC:10368]	protein_coding	-0.310672	7.27645	0.0326708	0.594109	-1.24029
MORF4	ENSG00000234801.3	mortality factor 4 (pseudogene) [Source:HGNC Symbol;Acc:HGNC:15773]	processed_pseudogene	0.600329	-0.0949384	0.0327063	0.594109	1.51606
MINK1	ENSG00000141503.17	misshapen like kinase 1 [Source:HGNC Symbol;Acc:HGNC:17565]	protein_coding	0.255464	6.28963	0.0327852	0.594109	1.19372
EFNB3	ENSG00000108947.5	ephrin B3 [Source:HGNC Symbol;Acc:HGNC:3228]	protein_coding	0.930404	-0.241304	0.0328281	0.594109	1.90581
ABCF1	ENSG00000204574.14	ATP binding cassette subfamily F member 1 [Source:HGNC Symbol;Acc:HGNC:70]	protein_coding	-0.690076	2.19672	0.0328685	0.594109	-1.61337
CSRP1	ENSG00000159176.14	cysteine and glycine rich protein 1 [Source:HGNC Symbol;Acc:HGNC:2469]	protein_coding	-0.343027	2.19495	0.0329032	0.594109	-1.26842
TMTC3	ENSG00000139324.12	transmembrane O-mannosyltransferase targeting cadherins 3 [Source:HGNC Symbol;Acc:HGNC:26899]	protein_coding	0.343902	2.5271	0.0330722	0.594109	1.26918
TLE5	ENSG00000104964.15	TLE family member 5, transcriptional modulator [Source:HGNC Symbol;Acc:HGNC:307]	protein_coding	-1.09952	1.29858	0.0331542	0.594109	-2.14284
RPL18A	ENSG00000105640.13	ribosomal protein L18a [Source:HGNC Symbol;Acc:HGNC:10311]	protein_coding	-0.568788	4.4313	0.0332724	0.594109	-1.48328
SAP30L	ENSG00000164576.12	SAP30 like [Source:HGNC Symbol;Acc:HGNC:25663]	protein_coding	0.21564	6.51577	0.0333466	0.594109	1.16122
EDF1	ENSG00000107223.13	endothelial differentiation related factor 1 [Source:HGNC Symbol;Acc:HGNC:3164]	protein_coding	-0.91766	0.788422	0.0334803	0.594109	-1.88905
DNAJC8	ENSG00000126698.11	DnaJ heat shock protein family (Hsp40) member C8 [Source:HGNC Symbol;Acc:HGNC:15470]	protein_coding	-0.183445	7.83873	0.033507	0.594109	-1.13559
FTH1P20	ENSG00000226564.1	ferritin heavy chain 1 pseudogene 20 [Source:HGNC Symbol;Acc:HGNC:37639]	processed_pseudogene	-0.462338	1.05836	0.0336293	0.594109	-1.37777
TMF1	ENSG00000144747.17	TATA element modulatory factor 1 [Source:HGNC Symbol;Acc:HGNC:11870]	protein_coding	0.273381	3.41764	0.0337901	0.594109	1.20864
TCF4	ENSG00000196628.20	transcription factor 4 [Source:HGNC Symbol;Acc:HGNC:11634]	protein_coding	0.234629	7.81506	0.0339007	0.594109	1.1766
RND3	ENSG00000115963.14	Rho family GTPase 3 [Source:HGNC Symbol;Acc:HGNC:671]	protein_coding	0.430252	5.35901	0.0339651	0.594109	1.34747
GDE1	ENSG00000006007.12	glycerophosphodiester phosphodiesterase 1 [Source:HGNC Symbol;Acc:HGNC:29644]	protein_coding	-0.912356	0.258373	0.0341426	0.594109	-1.88212
INO80D	ENSG00000114933.16	INO80 complex subunit D [Source:HGNC Symbol;Acc:HGNC:25997]	protein_coding	0.464703	5.99841	0.0343273	0.594109	1.38003
PPIAP13	ENSG00000237882.1	peptidylprolyl isomerase A pseudogene 13 [Source:HGNC Symbol;Acc:HGNC:9266]	processed_pseudogene	0.2143	5.91647	0.0344618	0.594109	1.16014
MYOF	ENSG00000138119.17	myoferlin [Source:HGNC Symbol;Acc:HGNC:3656]	protein_coding	0.626252	3.17992	0.0345238	0.594109	1.54355
BLCAP	ENSG00000166619.15	BLCAP apoptosis inducing factor [Source:HGNC Symbol;Acc:HGNC:1055]	protein_coding	0.198007	6.38504	0.0345848	0.594109	1.14711
NAE1	ENSG00000159593.15	NEDD8 activating enzyme E1 subunit 1 [Source:HGNC Symbol;Acc:HGNC:621]	protein_coding	-0.19759	6.6439	0.0345855	0.594109	-1.14678
MIOS	ENSG00000164654.16	meiosis regulator for oocyte development [Source:HGNC Symbol;Acc:HGNC:21905]	protein_coding	-0.212438	6.44931	0.0345969	0.594109	-1.15864
PIEZO1	ENSG00000103335.22	piezo type mechanosensitive ion channel component 1 (Er blood group) [Source:HGNC Symbol;Acc:HGNC:28993]	protein_coding	-0.561953	2.22256	0.0346516	0.594109	-1.47627
RPL27	ENSG00000131469.15	ribosomal protein L27 [Source:HGNC Symbol;Acc:HGNC:10328]	protein_coding	-0.322775	4.82967	0.0347266	0.594109	-1.25073
PPIAP74	ENSG00000220343.5	peptidylprolyl isomerase A pseudogene 74 [Source:HGNC Symbol;Acc:HGNC:53698]	processed_pseudogene	0.36957	2.20329	0.0349447	0.594109	1.29197
BRD3	ENSG00000169925.17	bromodomain containing 3 [Source:HGNC Symbol;Acc:HGNC:1104]	protein_coding	0.272054	3.87194	0.035075	0.594109	1.20753
RPS20	ENSG00000008988.11	ribosomal protein S20 [Source:HGNC Symbol;Acc:HGNC:10405]	protein_coding	-0.337287	5.07909	0.0351811	0.594109	-1.26338
PSMD5	ENSG00000095261.14	proteasome 26S subunit, non-ATPase 5 [Source:HGNC Symbol;Acc:HGNC:9563]	protein_coding	-0.514207	1.1096	0.0352096	0.594109	-1.42821
IFFO2	ENSG00000169991.11	intermediate filament family orphan 2 [Source:HGNC Symbol;Acc:HGNC:27006]	protein_coding	0.502643	3.88102	0.0352198	0.594109	1.41681
MGAT2	ENSG00000168282.6	alpha-1,6-mannosyl-glycoprotein 2-beta-N-acetylglucosaminyltransferase [Source:HGNC Symbol;Acc:HGNC:7045]	protein_coding	0.252861	5.24586	0.0354743	0.594109	1.19157
CSTPP1	ENSG00000149179.14	centriolar satellite-associated tubulin polyglutamylase complex regulator 1 [Source:HGNC Symbol;Acc:HGNC:28720]	protein_coding	-0.492995	0.298769	0.03548	0.594109	-1.40736
CEP120	ENSG00000168944.17	centrosomal protein 120 [Source:HGNC Symbol;Acc:HGNC:26690]	protein_coding	0.262264	4.22795	0.0355369	0.594109	1.19936
NARS1	ENSG00000134440.12	asparaginyl-tRNA synthetase 1 [Source:HGNC Symbol;Acc:HGNC:7643]	protein_coding	-0.643338	1.68042	0.0355795	0.594109	-1.56194
PPP4R1	ENSG00000154845.16	protein phosphatase 4 regulatory subunit 1 [Source:HGNC Symbol;Acc:HGNC:9320]	protein_coding	0.308272	3.48321	0.0357091	0.594109	1.23822
NET1	ENSG00000173848.19	neuroepithelial cell transforming 1 [Source:HGNC Symbol;Acc:HGNC:14592]	protein_coding	-0.446739	2.19289	0.035787	0.594109	-1.36296
CBFA2T3	ENSG00000129993.15	CBFA2/RUNX1 partner transcriptional co-repressor 3 [Source:HGNC Symbol;Acc:HGNC:1537]	protein_coding	0.523084	1.96885	0.0359008	0.594147	1.43702
MAT2A	ENSG00000168906.13	methionine adenosyltransferase 2A [Source:HGNC Symbol;Acc:HGNC:6904]	protein_coding	-0.188969	9.63386	0.036541	0.60064	-1.13995
IGF2R	ENSG00000197081.16	insulin like growth factor 2 receptor [Source:HGNC Symbol;Acc:HGNC:5467]	protein_coding	-0.830892	1.8986	0.0365856	0.60064	-1.77878
RPL13A	ENSG00000142541.18	ribosomal protein L13a [Source:HGNC Symbol;Acc:HGNC:10304]	protein_coding	-0.650549	4.62558	0.0366313	0.60064	-1.56977
OTUD4	ENSG00000164164.17	OTU deubiquitinase 4 [Source:HGNC Symbol;Acc:HGNC:24949]	protein_coding	0.272506	5.91329	0.0367814	0.601251	1.2079
ASH1L	ENSG00000116539.14	ASH1 like histone lysine methyltransferase [Source:HGNC Symbol;Acc:HGNC:19088]	protein_coding	0.399884	5.14086	0.0371208	0.604944	1.3194
DXO	ENSG00000204348.10	decapping exoribonuclease [Source:HGNC Symbol;Acc:HGNC:2992]	protein_coding	-0.595742	0.590923	0.0378651	0.609572	-1.51125
PLEKHO1	ENSG00000023902.14	pleckstrin homology domain containing O1 [Source:HGNC Symbol;Acc:HGNC:24310]	protein_coding	0.251848	5.8367	0.0380445	0.609572	1.19073
RC3H2	ENSG00000056586.16	ring finger and CCCH-type domains 2 [Source:HGNC Symbol;Acc:HGNC:21461]	protein_coding	0.441794	7.90207	0.0380458	0.609572	1.35829
TEC	ENSG00000135605.13	tec protein tyrosine kinase [Source:HGNC Symbol;Acc:HGNC:11719]	protein_coding	0.387585	2.22113	0.0380643	0.609572	1.3082
ACVR1B	ENSG00000135503.13	activin A receptor type 1B [Source:HGNC Symbol;Acc:HGNC:172]	protein_coding	0.349075	4.39461	0.0380662	0.609572	1.27374
BCR	ENSG00000186716.21	BCR activator of RhoGEF and GTPase [Source:HGNC Symbol;Acc:HGNC:1014]	protein_coding	0.352436	4.88191	0.0380911	0.609572	1.27671
SRF	ENSG00000112658.8	serum response factor [Source:HGNC Symbol;Acc:HGNC:11291]	protein_coding	0.198249	9.76918	0.0384116	0.612861	1.14731
SMG8	ENSG00000167447.13	SMG8 nonsense mediated mRNA decay factor [Source:HGNC Symbol;Acc:HGNC:25551]	protein_coding	0.199176	6.13084	0.0385491	0.613219	1.14804
UBA2	ENSG00000126261.13	ubiquitin like modifier activating enzyme 2 [Source:HGNC Symbol;Acc:HGNC:30661]	protein_coding	-0.488049	2.31493	0.0386671	0.613265	-1.40255
FOXQ1	ENSG00000164379.7	forkhead box Q1 [Source:HGNC Symbol;Acc:HGNC:20951]	protein_coding	0.614688	1.05333	0.0391588	0.617099	1.53123
	ENSG00000239622.1	ubiquitin A-52 residue ribosomal protein fusion product 1 (UBA52) pseudogeneA	processed_pseudogene	-0.258569	4.40555	0.0392318	0.617099	-1.19629
TMOD1	ENSG00000136842.14	tropomodulin 1 [Source:HGNC Symbol;Acc:HGNC:11871]	protein_coding	-0.651576	1.61592	0.0392562	0.617099	-1.57088
TMEM120A	ENSG00000189077.11	transmembrane protein 120A [Source:HGNC Symbol;Acc:HGNC:21697]	protein_coding	-0.674862	-0.229473	0.0395703	0.620172	-1.59644
CCNYL5	ENSG00000230039.1	cyclin Y like 5 (pseudogene) [Source:HGNC Symbol;Acc:HGNC:54656]	processed_pseudogene	0.716829	0.204259	0.0396845	0.620172	1.64357
RPS2P5	ENSG00000240342.3	ribosomal protein S2 pseudogene 5 [Source:HGNC Symbol;Acc:HGNC:31386]	processed_pseudogene	-0.559048	2.29327	0.040561	0.632016	-1.4733
RPL39	ENSG00000198918.8	ribosomal protein L39 [Source:HGNC Symbol;Acc:HGNC:10350]	protein_coding	-1.15911	1.86102	0.0412491	0.635343	-2.2332
	ENSG00000218857.1	D4, zinc and double PHD fingers family 2 (DPF2) pseudogene	processed_pseudogene	0.523078	0.816652	0.0413176	0.635343	1.43702
RAP2B	ENSG00000181467.5	RAP2B, member of RAS oncogene family [Source:HGNC Symbol;Acc:HGNC:9862]	protein_coding	0.202485	7.22805	0.041335	0.635343	1.15068
NUP188	ENSG00000095319.14	nucleoporin 188 [Source:HGNC Symbol;Acc:HGNC:17859]	protein_coding	-0.538216	2.27833	0.041518	0.635343	-1.45218
HSPA8P1	ENSG00000234176.1	heat shock protein family A (Hsp70) member 8 pseudogene 1 [Source:HGNC Symbol;Acc:HGNC:5245]	processed_pseudogene	0.437097	2.12869	0.0419473	0.635343	1.35388
EIF1B	ENSG00000114784.4	eukaryotic translation initiation factor 1B [Source:HGNC Symbol;Acc:HGNC:30792]	protein_coding	0.16633	7.55343	0.0419593	0.635343	1.1222
EIF2AK1	ENSG00000086232.13	eukaryotic translation initiation factor 2 alpha kinase 1 [Source:HGNC Symbol;Acc:HGNC:24921]	protein_coding	-0.392969	4.08295	0.042118	0.635343	-1.31309
BLVRB	ENSG00000090013.11	biliverdin reductase B [Source:HGNC Symbol;Acc:HGNC:1063]	protein_coding	-0.559781	3.29323	0.0421929	0.635343	-1.47405
BTBD3	ENSG00000132640.15	BTB domain containing 3 [Source:HGNC Symbol;Acc:HGNC:15854]	protein_coding	0.606959	0.249268	0.0424696	0.635343	1.52305
KDM2A	ENSG00000173120.15	lysine demethylase 2A [Source:HGNC Symbol;Acc:HGNC:13606]	protein_coding	0.225141	8.93945	0.0424879	0.635343	1.16889
GFPT1	ENSG00000198380.13	glutamine--fructose-6-phosphate transaminase 1 [Source:HGNC Symbol;Acc:HGNC:4241]	protein_coding	0.253508	4.80237	0.0425733	0.635343	1.1921
RDH10	ENSG00000121039.10	retinol dehydrogenase 10 [Source:HGNC Symbol;Acc:HGNC:19975]	protein_coding	0.320106	3.93453	0.0425796	0.635343	1.24842
SQSTM1	ENSG00000161011.20	sequestosome 1 [Source:HGNC Symbol;Acc:HGNC:11280]	protein_coding	-0.51725	2.62063	0.0425895	0.635343	-1.43122
ABHD5	ENSG00000011198.10	abhydrolase domain containing 5, lysophosphatidic acid acyltransferase [Source:HGNC Symbol;Acc:HGNC:21396]	protein_coding	-0.512096	1.58562	0.0426429	0.635343	-1.42612
TENT5A	ENSG00000112773.16	terminal nucleotidyltransferase 5A [Source:HGNC Symbol;Acc:HGNC:18345]	protein_coding	0.277087	6.00443	0.0427113	0.635343	1.21175
SSNA1	ENSG00000176101.12	SS nuclear autoantigen 1 [Source:HGNC Symbol;Acc:HGNC:11321]	protein_coding	-0.444823	1.52672	0.0428888	0.635343	-1.36115
NTMT1	ENSG00000148335.15	N-terminal Xaa-Pro-Lys N-methyltransferase 1 [Source:HGNC Symbol;Acc:HGNC:23373]	protein_coding	-0.961041	0.00697009	0.0429434	0.635343	-1.94671
ARL2BP	ENSG00000102931.8	ADP ribosylation factor like GTPase 2 binding protein [Source:HGNC Symbol;Acc:HGNC:17146]	protein_coding	-0.650521	-0.108295	0.0429709	0.635343	-1.56974
NMD3	ENSG00000169251.13	NMD3 ribosome export adaptor [Source:HGNC Symbol;Acc:HGNC:24250]	protein_coding	-0.190903	6.21738	0.043053	0.635343	-1.14148
BCL2	ENSG00000171791.14	BCL2 apoptosis regulator [Source:HGNC Symbol;Acc:HGNC:990]	protein_coding	0.365203	4.11338	0.0433201	0.635343	1.28806
EIF4H	ENSG00000106682.16	eukaryotic translation initiation factor 4H [Source:HGNC Symbol;Acc:HGNC:12741]	protein_coding	-0.168085	7.70719	0.0433808	0.635343	-1.12357
ZBTB41	ENSG00000177888.8	zinc finger and BTB domain containing 41 [Source:HGNC Symbol;Acc:HGNC:24819]	protein_coding	0.30471	2.91795	0.0433974	0.635343	1.23517
LACTB	ENSG00000103642.12	lactamase beta [Source:HGNC Symbol;Acc:HGNC:16468]	protein_coding	0.198454	5.46801	0.0436116	0.63673	1.14747
UPRT	ENSG00000094841.14	uracil phosphoribosyltransferase homolog [Source:HGNC Symbol;Acc:HGNC:28334]	protein_coding	0.439433	3.28743	0.044233	0.639381	1.35607
IGIP	ENSG00000182700.5	IgA inducing protein [Source:HGNC Symbol;Acc:HGNC:33847]	protein_coding	0.332475	4.64338	0.0443266	0.639381	1.25917
CUX1	ENSG00000257923.12	cut like homeobox 1 [Source:HGNC Symbol;Acc:HGNC:2557]	protein_coding	0.241306	6.32962	0.0444714	0.639381	1.18206
RPL23A	ENSG00000198242.14	ribosomal protein L23a [Source:HGNC Symbol;Acc:HGNC:10317]	protein_coding	-0.589772	4.03811	0.0445119	0.639381	-1.50501
PGRMC2	ENSG00000164040.18	progesterone receptor membrane component 2 [Source:HGNC Symbol;Acc:HGNC:16089]	protein_coding	-0.298257	3.88495	0.0445376	0.639381	-1.22966
E2F7	ENSG00000165891.16	E2F transcription factor 7 [Source:HGNC Symbol;Acc:HGNC:23820]	protein_coding	-0.591644	0.182454	0.0447208	0.639381	-1.50696
STK35	ENSG00000125834.13	serine/threonine kinase 35 [Source:HGNC Symbol;Acc:HGNC:16254]	protein_coding	0.271449	5.0669	0.0447427	0.639381	1.20702
SSBP4	ENSG00000130511.16	single stranded DNA binding protein 4 [Source:HGNC Symbol;Acc:HGNC:15676]	protein_coding	0.291636	5.08233	0.0447531	0.639381	1.22403
NFE2	ENSG00000123405.14	nuclear factor, erythroid 2 [Source:HGNC Symbol;Acc:HGNC:7780]	protein_coding	-0.632925	1.64244	0.045045	0.641831	-1.55071
TUFM	ENSG00000178952.11	Tu translation elongation factor, mitochondrial [Source:HGNC Symbol;Acc:HGNC:12420]	protein_coding	-0.909557	1.89382	0.0453825	0.644055	-1.87847
TRIP6	ENSG00000087077.14	thyroid hormone receptor interactor 6 [Source:HGNC Symbol;Acc:HGNC:12311]	protein_coding	-0.459312	1.4528	0.0454854	0.644055	-1.37489
KCNA4	ENSG00000182255.7	potassium voltage-gated channel subfamily A member 4 [Source:HGNC Symbol;Acc:HGNC:6222]	protein_coding	0.746279	0.238432	0.0456111	0.644055	1.67746
COX6B1	ENSG00000126267.11	cytochrome c oxidase subunit 6B1 [Source:HGNC Symbol;Acc:HGNC:2280]	protein_coding	-0.975548	1.2582	0.0458228	0.644055	-1.96639
LYL1	ENSG00000104903.5	LYL1 basic helix-loop-helix family member [Source:HGNC Symbol;Acc:HGNC:6734]	protein_coding	0.28036	6.18282	0.0459852	0.644055	1.2145
JMJD6	ENSG00000070495.15	jumonji domain containing 6, arginine demethylase and lysine hydroxylase [Source:HGNC Symbol;Acc:HGNC:19355]	protein_coding	0.311213	3.43556	0.0460259	0.644055	1.24075
IPPK	ENSG00000127080.10	inositol-pentakisphosphate 2-kinase [Source:HGNC Symbol;Acc:HGNC:14645]	protein_coding	0.313693	2.44906	0.0462399	0.644055	1.24289
RN7SL1	ENSG00000276168.1	RNA component of signal recognition particle 7SL1 [Source:HGNC Symbol;Acc:HGNC:10038]	misc_RNA	-0.419696	8.66945	0.0465538	0.644055	-1.33765
OPHN1	ENSG00000079482.14	oligophrenin 1 [Source:HGNC Symbol;Acc:HGNC:8148]	protein_coding	0.408709	0.842101	0.0467208	0.644055	1.3275
EEF2K	ENSG00000103319.12	eukaryotic elongation factor 2 kinase [Source:HGNC Symbol;Acc:HGNC:24615]	protein_coding	-0.75214	0.555949	0.046732	0.644055	-1.68429
PDE5A	ENSG00000138735.16	phosphodiesterase 5A [Source:HGNC Symbol;Acc:HGNC:8784]	protein_coding	0.484066	2.38329	0.0467442	0.644055	1.39868
ZNF592	ENSG00000166716.10	zinc finger protein 592 [Source:HGNC Symbol;Acc:HGNC:28986]	protein_coding	0.191615	6.18051	0.0467687	0.644055	1.14204
MYB-AS1	ENSG00000236703.1	MYB antisense RNA 1 [Source:HGNC Symbol;Acc:HGNC:37457]	lncRNA	-0.436052	0.841764	0.0468641	0.644055	-1.3529
USP12	ENSG00000152484.14	ubiquitin specific peptidase 12 [Source:HGNC Symbol;Acc:HGNC:20485]	protein_coding	0.275337	6.05662	0.0468931	0.644055	1.21028
C1GALT1C1	ENSG00000171155.8	C1GALT1 specific chaperone 1 [Source:HGNC Symbol;Acc:HGNC:24338]	protein_coding	0.276228	6.0102	0.0474255	0.647793	1.21102
ZNF821	ENSG00000102984.15	zinc finger protein 821 [Source:HGNC Symbol;Acc:HGNC:28043]	protein_coding	-0.246955	4.67107	0.0475967	0.647793	-1.1867
MANF	ENSG00000145050.19	mesencephalic astrocyte derived neurotrophic factor [Source:HGNC Symbol;Acc:HGNC:15461]	protein_coding	0.233896	6.88341	0.0476866	0.647793	1.17601
MYL9	ENSG00000101335.10	myosin light chain 9 [Source:HGNC Symbol;Acc:HGNC:15754]	protein_coding	0.397917	4.6851	0.0478359	0.647793	1.3176
ZFYVE9	ENSG00000157077.16	zinc finger FYVE-type containing 9 [Source:HGNC Symbol;Acc:HGNC:6775]	protein_coding	0.429463	4.41254	0.0482081	0.647793	1.34673
SLC39A14	ENSG00000104635.15	solute carrier family 39 member 14 [Source:HGNC Symbol;Acc:HGNC:20858]	protein_coding	0.628681	0.640995	0.0482412	0.647793	1.54615
DROSHA	ENSG00000113360.17	drosha ribonuclease III [Source:HGNC Symbol;Acc:HGNC:17904]	protein_coding	-0.291437	5.91951	0.0482851	0.647793	-1.22386
SLC25A1	ENSG00000100075.10	solute carrier family 25 member 1 [Source:HGNC Symbol;Acc:HGNC:10979]	protein_coding	-0.775261	1.93058	0.0483937	0.647793	-1.7115
SAMD8	ENSG00000156671.15	sterile alpha motif domain containing 8 [Source:HGNC Symbol;Acc:HGNC:26320]	protein_coding	0.298082	4.81506	0.0484151	0.647793	1.22951
FBXO7	ENSG00000100225.18	F-box protein 7 [Source:HGNC Symbol;Acc:HGNC:13586]	protein_coding	-0.956771	0.684791	0.0485237	0.647793	-1.94096
RPL21P7	ENSG00000258613.1	ribosomal protein L21 pseudogene 7 [Source:HGNC Symbol;Acc:HGNC:19772]	processed_pseudogene	0.624876	-0.188421	0.0486197	0.647793	1.54208
S100A4	ENSG00000196154.12	S100 calcium binding protein A4 [Source:HGNC Symbol;Acc:HGNC:10494]	protein_coding	0.444065	1.45108	0.048624	0.647793	1.36043
MKLN1	ENSG00000128585.18	muskelin 1 [Source:HGNC Symbol;Acc:HGNC:7109]	protein_coding	-0.178269	8.75631	0.0490155	0.648699	-1.13153
LIMK2	ENSG00000182541.18	LIM domain kinase 2 [Source:HGNC Symbol;Acc:HGNC:6614]	protein_coding	0.27909	5.97178	0.0491018	0.648699	1.21343
ZSWIM8	ENSG00000214655.11	zinc finger SWIM-type containing 8 [Source:HGNC Symbol;Acc:HGNC:23528]	protein_coding	0.29549	7.95743	0.0491309	0.648699	1.2273
PCBP3	ENSG00000183570.17	poly(rC) binding protein 3 [Source:HGNC Symbol;Acc:HGNC:8651]	protein_coding	-0.243181	3.4022	0.0493255	0.648699	-1.1836
IPO11	ENSG00000086200.17	importin 11 [Source:HGNC Symbol;Acc:HGNC:20628]	protein_coding	-0.213222	6.14342	0.0493469	0.648699	-1.15927
CNBP	ENSG00000169714.17	CCHC-type zinc finger nucleic acid binding protein [Source:HGNC Symbol;Acc:HGNC:13164]	protein_coding	-0.16629	11.7689	0.0494224	0.648699	-1.12217
DGUOK	ENSG00000114956.20	deoxyguanosine kinase [Source:HGNC Symbol;Acc:HGNC:2858]	protein_coding	-0.647474	0.40854	0.0495534	0.648821	-1.56642
TAOK1	ENSG00000160551.12	TAO kinase 1 [Source:HGNC Symbol;Acc:HGNC:29259]	protein_coding	0.32975	7.84314	0.0503393	0.655624	1.2568
SLF2	ENSG00000119906.13	SMC5-SMC6 complex localization factor 2 [Source:HGNC Symbol;Acc:HGNC:17814]	protein_coding	0.225779	6.50456	0.0504614	0.655624	1.16941
NADK	ENSG00000008130.15	NAD kinase [Source:HGNC Symbol;Acc:HGNC:29831]	protein_coding	-0.517984	1.66802	0.050639	0.655624	-1.43195
BRWD3	ENSG00000165288.11	bromodomain and WD repeat domain containing 3 [Source:HGNC Symbol;Acc:HGNC:17342]	protein_coding	0.267237	6.31465	0.0507517	0.655624	1.2035
USP39	ENSG00000168883.20	ubiquitin specific peptidase 39 [Source:HGNC Symbol;Acc:HGNC:20071]	protein_coding	-0.191702	5.9571	0.0507567	0.655624	-1.14211
RPL17P1	ENSG00000229500.1	ribosomal protein L17 pseudogene 1 [Source:HGNC Symbol;Acc:HGNC:16559]	processed_pseudogene	0.708696	0.617328	0.0509931	0.655624	1.63433
ITPR2	ENSG00000123104.12	inositol 1,4,5-trisphosphate receptor type 2 [Source:HGNC Symbol;Acc:HGNC:6181]	protein_coding	0.742863	0.506969	0.0512762	0.655624	1.67349
PPIAP19	ENSG00000228169.3	peptidylprolyl isomerase A pseudogene 19 [Source:HGNC Symbol;Acc:HGNC:31663]	processed_pseudogene	0.159585	9.87444	0.0512884	0.655624	1.11697
CCT8	ENSG00000156261.13	chaperonin containing TCP1 subunit 8 [Source:HGNC Symbol;Acc:HGNC:1623]	protein_coding	-0.420718	3.33563	0.0513399	0.655624	-1.33859
HMGB1P37	ENSG00000213467.4	high mobility group box 1 pseudogene 37 [Source:HGNC Symbol;Acc:HGNC:39184]	transcribed_processed_pseudogene	-0.883702	4.04325	0.0514968	0.655624	-1.8451
H3P47	ENSG00000179101.5	H3 histone pseudogene 47 [Source:HGNC Symbol;Acc:HGNC:54475]	processed_pseudogene	-0.153332	9.24638	0.0516117	0.655624	-1.11213
INPP5A	ENSG00000068383.19	inositol polyphosphate-5-phosphatase A [Source:HGNC Symbol;Acc:HGNC:6076]	protein_coding	0.295732	4.75539	0.0517728	0.655624	1.22751
	ENSG00000279392.1	ubiquitin-conjugating enzyme E2L 3 (UBE2L3) pseudogene	processed_pseudogene	-0.191533	6.05937	0.0520612	0.655624	-1.14198
ANKRD40	ENSG00000154945.7	ankyrin repeat domain 40 [Source:HGNC Symbol;Acc:HGNC:28233]	protein_coding	0.213639	4.68469	0.0523271	0.655624	1.15961
DHCR24	ENSG00000116133.13	24-dehydrocholesterol reductase [Source:HGNC Symbol;Acc:HGNC:2859]	protein_coding	0.289406	6.32104	0.0523807	0.655624	1.22214
RPLP0P6	ENSG00000213553.4	ribosomal protein lateral stalk subunit P0 pseudogene 6 [Source:HGNC Symbol;Acc:HGNC:36404]	processed_pseudogene	-0.202624	12.579	0.0523876	0.655624	-1.15079
BAHD1	ENSG00000140320.12	bromo adjacent homology domain containing 1 [Source:HGNC Symbol;Acc:HGNC:29153]	protein_coding	0.32246	5.34671	0.0529576	0.655624	1.25046
RPS13	ENSG00000110700.7	ribosomal protein S13 [Source:HGNC Symbol;Acc:HGNC:10386]	protein_coding	-0.817564	2.77648	0.0529675	0.655624	-1.76243
NOC2L	ENSG00000188976.11	NOC2 like nucleolar associated transcriptional repressor [Source:HGNC Symbol;Acc:HGNC:24517]	protein_coding	-0.457814	3.15854	0.0530342	0.655624	-1.37346
BTF3P10	ENSG00000231120.3	basic transcription factor 3 pseudogene 10 [Source:HGNC Symbol;Acc:HGNC:38570]	processed_pseudogene	0.36953	2.07544	0.0530859	0.655624	1.29193
	ENSG00000233459.1	zinc finger protein 207 (ZNF207) pseudogene	processed_pseudogene	0.428545	1.1756	0.0532025	0.655624	1.34588
PPIAP47	ENSG00000260815.3	peptidylprolyl isomerase A pseudogene 47 [Source:HGNC Symbol;Acc:HGNC:53671]	processed_pseudogene	0.384353	1.82287	0.0533499	0.655624	1.30527
C5orf24	ENSG00000181904.9	chromosome 5 open reading frame 24 [Source:HGNC Symbol;Acc:HGNC:26746]	protein_coding	0.23721	5.11147	0.0537958	0.655624	1.17871
PICK1	ENSG00000100151.16	protein interacting with PRKCA 1 [Source:HGNC Symbol;Acc:HGNC:9394]	protein_coding	0.238858	3.75741	0.053832	0.655624	1.18006
PCNX1	ENSG00000100731.16	pecanex 1 [Source:HGNC Symbol;Acc:HGNC:19740]	protein_coding	0.374338	4.40801	0.0538478	0.655624	1.29624
MPLKIP	ENSG00000168303.9	M-phase specific PLK1 interacting protein [Source:HGNC Symbol;Acc:HGNC:16002]	protein_coding	-0.142123	6.88168	0.0538681	0.655624	-1.10353
HSPA9P1	ENSG00000226666.1	heat shock protein family A (Hsp70) member 9 pseudogene 1 [Source:HGNC Symbol;Acc:HGNC:24915]	processed_pseudogene	-0.348367	1.93925	0.0541903	0.655624	-1.27312
GPBP1L1	ENSG00000159592.11	GC-rich promoter binding protein 1 like 1 [Source:HGNC Symbol;Acc:HGNC:28843]	protein_coding	0.220444	6.47005	0.0542092	0.655624	1.16509
PSMC2	ENSG00000161057.13	proteasome 26S subunit, ATPase 2 [Source:HGNC Symbol;Acc:HGNC:9548]	protein_coding	-0.2653	3.97575	0.0543943	0.655624	-1.20189
IPP	ENSG00000197429.11	intracisternal A particle-promoted polypeptide [Source:HGNC Symbol;Acc:HGNC:6108]	protein_coding	-0.308222	2.91617	0.0543994	0.655624	-1.23818
TLE1P1	ENSG00000228158.2	TLE family member 1 pseudogene 1 [Source:HGNC Symbol;Acc:HGNC:39438]	processed_pseudogene	0.262721	2.90194	0.0545517	0.655624	1.19974
POU2F1	ENSG00000143190.23	POU class 2 homeobox 1 [Source:HGNC Symbol;Acc:HGNC:9212]	protein_coding	0.254322	5.33671	0.0546995	0.655624	1.19278
EIF2S2P4	ENSG00000128692.8	eukaryotic translation initiation factor 2 subunit 2 beta pseudogene 4 [Source:HGNC Symbol;Acc:HGNC:37626]	processed_pseudogene	-0.188401	8.71903	0.054914	0.655624	-1.1395
RHOT1P2	ENSG00000203616.2	ras homolog family member T1 pseudogene 2 [Source:HGNC Symbol;Acc:HGNC:37838]	processed_pseudogene	-0.498647	0.38001	0.0550574	0.655624	-1.41289
HTATIP2	ENSG00000109854.14	HIV-1 Tat interactive protein 2 [Source:HGNC Symbol;Acc:HGNC:16637]	protein_coding	-0.499308	1.16916	0.0551101	0.655624	-1.41354
UBE4B	ENSG00000130939.20	ubiquitination factor E4B [Source:HGNC Symbol;Acc:HGNC:12500]	protein_coding	0.175659	6.71654	0.0551393	0.655624	1.12948
FBXW5	ENSG00000159069.14	F-box and WD repeat domain containing 5 [Source:HGNC Symbol;Acc:HGNC:13613]	protein_coding	-0.312523	2.8116	0.0552138	0.655624	-1.24188
PRKCA	ENSG00000154229.12	protein kinase C alpha [Source:HGNC Symbol;Acc:HGNC:9393]	protein_coding	0.412124	3.63139	0.0552677	0.655624	1.33064
KIF3C	ENSG00000084731.15	kinesin family member 3C [Source:HGNC Symbol;Acc:HGNC:6321]	protein_coding	0.564648	0.515675	0.055334	0.655624	1.47903
HDHD2	ENSG00000167220.12	haloacid dehalogenase like hydrolase domain containing 2 [Source:HGNC Symbol;Acc:HGNC:25364]	protein_coding	0.384659	1.86655	0.0554237	0.655624	1.30555
DDX54	ENSG00000123064.13	DEAD-box helicase 54 [Source:HGNC Symbol;Acc:HGNC:20084]	protein_coding	-0.805055	0.487431	0.0557082	0.655624	-1.74721
PAICS	ENSG00000128050.9	phosphoribosylaminoimidazole carboxylase and phosphoribosylaminoimidazolesuccinocarboxamide synthase [Source:HGNC Symbol;Acc:HGNC:8587]	protein_coding	-0.651147	1.83992	0.0559296	0.655624	-1.57042
VCAN	ENSG00000038427.16	versican [Source:HGNC Symbol;Acc:HGNC:2464]	protein_coding	1.16237	3.7496	0.0560027	0.655624	2.23825
SF3A2	ENSG00000104897.10	splicing factor 3a subunit 2 [Source:HGNC Symbol;Acc:HGNC:10766]	protein_coding	-0.812153	0.833418	0.0560281	0.655624	-1.75583
WNK4	ENSG00000126562.17	WNK lysine deficient protein kinase 4 [Source:HGNC Symbol;Acc:HGNC:14544]	protein_coding	-0.502937	1.53017	0.0561376	0.655624	-1.4171
PPIAP8	ENSG00000225185.3	peptidylprolyl isomerase A pseudogene 8 [Source:HGNC Symbol;Acc:HGNC:9271]	processed_pseudogene	0.276424	2.97776	0.056174	0.655624	1.21119
UBE3A	ENSG00000114062.22	ubiquitin protein ligase E3A [Source:HGNC Symbol;Acc:HGNC:12496]	protein_coding	0.157742	8.71955	0.0562373	0.655624	1.11554
N4BP1	ENSG00000102921.8	NEDD4 binding protein 1 [Source:HGNC Symbol;Acc:HGNC:29850]	protein_coding	0.255284	5.55819	0.0563281	0.655624	1.19357
CNOT2	ENSG00000111596.14	CCR4-NOT transcription complex subunit 2 [Source:HGNC Symbol;Acc:HGNC:7878]	protein_coding	-0.124786	10.142	0.0566137	0.655624	-1.09035
EXOSC3P1	ENSG00000229007.1	exosome component 3 pseudogene 1 [Source:HGNC Symbol;Acc:HGNC:33989]	processed_pseudogene	0.409413	0.949404	0.0566381	0.655624	1.32815
BRD10	ENSG00000183354.12	bromodomain containing 10 [Source:HGNC Symbol;Acc:HGNC:23378]	protein_coding	0.204187	6.3624	0.0566934	0.655624	1.15204
SURF4	ENSG00000148248.14	surfeit 4 [Source:HGNC Symbol;Acc:HGNC:11476]	protein_coding	-0.512186	2.30851	0.0567654	0.655624	-1.42621
CHCHD3	ENSG00000106554.13	coiled-coil-helix-coiled-coil-helix domain containing 3 [Source:HGNC Symbol;Acc:HGNC:21906]	protein_coding	-0.995573	0.331022	0.0567681	0.655624	-1.99387
CAPNS1	ENSG00000126247.11	calpain small subunit 1 [Source:HGNC Symbol;Acc:HGNC:1481]	protein_coding	-0.520942	2.28867	0.0571166	0.655624	-1.43489
ZNF281	ENSG00000162702.8	zinc finger protein 281 [Source:HGNC Symbol;Acc:HGNC:13075]	protein_coding	0.244508	7.90742	0.0571287	0.655624	1.18469
CRTAC1	ENSG00000095713.14	cartilage acidic protein 1 [Source:HGNC Symbol;Acc:HGNC:14882]	protein_coding	-0.469044	2.30752	0.0571966	0.655624	-1.38419
ATP5F1C	ENSG00000165629.20	ATP synthase F1 subunit gamma [Source:HGNC Symbol;Acc:HGNC:833]	protein_coding	-0.493766	1.47359	0.0573787	0.655624	-1.40812
DOCK5	ENSG00000147459.18	dedicator of cytokinesis 5 [Source:HGNC Symbol;Acc:HGNC:23476]	protein_coding	0.373587	3.17662	0.0575959	0.655624	1.29557
EFCAB7	ENSG00000203965.13	EF-hand calcium binding domain 7 [Source:HGNC Symbol;Acc:HGNC:29379]	protein_coding	-0.315756	1.81406	0.0576674	0.655624	-1.24466
SMURF2	ENSG00000108854.16	SMAD specific E3 ubiquitin protein ligase 2 [Source:HGNC Symbol;Acc:HGNC:16809]	protein_coding	0.262848	6.59014	0.057725	0.655624	1.19984
CERS6	ENSG00000172292.15	ceramide synthase 6 [Source:HGNC Symbol;Acc:HGNC:23826]	protein_coding	0.408019	3.87916	0.0578139	0.655624	1.32686
NOB1	ENSG00000141101.13	NIN1 (RPN12) binding protein 1 homolog [Source:HGNC Symbol;Acc:HGNC:29540]	protein_coding	-0.346623	2.07984	0.0578533	0.655624	-1.27158
HSPA8	ENSG00000109971.14	heat shock protein family A (Hsp70) member 8 [Source:HGNC Symbol;Acc:HGNC:5241]	protein_coding	0.275072	11.1245	0.0579052	0.655624	1.21005
GOT2	ENSG00000125166.13	glutamic-oxaloacetic transaminase 2 [Source:HGNC Symbol;Acc:HGNC:4433]	protein_coding	-0.395407	2.48447	0.0580061	0.655624	-1.31531
ANKRD52	ENSG00000139645.11	ankyrin repeat domain 52 [Source:HGNC Symbol;Acc:HGNC:26614]	protein_coding	0.20902	9.44468	0.0580699	0.655624	1.1559
SUCLG1	ENSG00000163541.12	succinate-CoA ligase GDP/ADP-forming subunit alpha [Source:HGNC Symbol;Acc:HGNC:11449]	protein_coding	-0.638626	0.112708	0.0587194	0.658788	-1.55685
SOCS4	ENSG00000180008.9	suppressor of cytokine signaling 4 [Source:HGNC Symbol;Acc:HGNC:19392]	protein_coding	0.313556	3.22804	0.0589134	0.658788	1.24277
PSMC3	ENSG00000165916.9	proteasome 26S subunit, ATPase 3 [Source:HGNC Symbol;Acc:HGNC:9549]	protein_coding	-0.25466	4.21966	0.0590838	0.658788	-1.19305
NOLC1	ENSG00000166197.17	nucleolar and coiled-body phosphoprotein 1 [Source:HGNC Symbol;Acc:HGNC:15608]	protein_coding	-0.616414	1.51464	0.059084	0.658788	-1.53306
GSPT2	ENSG00000189369.9	G1 to S phase transition 2 [Source:HGNC Symbol;Acc:HGNC:4622]	protein_coding	0.315057	1.93279	0.0591908	0.658788	1.24406
CDIN1	ENSG00000186073.14	CDAN1 interacting nuclease 1 [Source:HGNC Symbol;Acc:HGNC:26929]	protein_coding	-0.183857	5.07774	0.0592015	0.658788	-1.13592
NRP1	ENSG00000099250.18	neuropilin 1 [Source:HGNC Symbol;Acc:HGNC:8004]	protein_coding	0.285809	4.70854	0.0592155	0.658788	1.21909
SHKBP1	ENSG00000160410.15	SH3KBP1 binding protein 1 [Source:HGNC Symbol;Acc:HGNC:19214]	protein_coding	-0.779716	0.0585565	0.0594002	0.659466	-1.71679
SEC13	ENSG00000157020.18	SEC13 homolog, nuclear pore and COPII coat complex component [Source:HGNC Symbol;Acc:HGNC:10697]	protein_coding	-0.524843	1.39441	0.0596405	0.659666	-1.43878
UBLCP1	ENSG00000164332.8	ubiquitin like domain containing CTD phosphatase 1 [Source:HGNC Symbol;Acc:HGNC:28110]	protein_coding	-0.234282	6.46683	0.0597697	0.659666	-1.17632
PPP2CB	ENSG00000104695.13	protein phosphatase 2 catalytic subunit beta [Source:HGNC Symbol;Acc:HGNC:9300]	protein_coding	0.162399	6.73486	0.0597896	0.659666	1.11915
FOXK1	ENSG00000164916.11	forkhead box K1 [Source:HGNC Symbol;Acc:HGNC:23480]	protein_coding	-0.813437	0.0758361	0.0599555	0.66013	-1.75739
SLC41A1	ENSG00000133065.11	solute carrier family 41 member 1 [Source:HGNC Symbol;Acc:HGNC:19429]	protein_coding	0.37907	3.17595	0.0601704	0.66113	1.3005
TMSB10	ENSG00000034510.6	thymosin beta 10 [Source:HGNC Symbol;Acc:HGNC:11879]	protein_coding	0.210137	10.9678	0.060957	0.667105	1.1568
EIF1P3	ENSG00000231684.3	eukaryotic translation initiation factor 1 pseudogene 3 [Source:HGNC Symbol;Acc:HGNC:49616]	processed_pseudogene	-0.243045	4.83145	0.061014	0.667105	-1.18349
VTA1	ENSG00000009844.16	vesicle trafficking 1 [Source:HGNC Symbol;Acc:HGNC:20954]	protein_coding	-0.537287	0.721945	0.0612019	0.667105	-1.45124
ZBTB6	ENSG00000186130.5	zinc finger and BTB domain containing 6 [Source:HGNC Symbol;Acc:HGNC:16764]	protein_coding	0.290595	3.52885	0.0612149	0.667105	1.22314
SUSD6	ENSG00000100647.8	sushi domain containing 6 [Source:HGNC Symbol;Acc:HGNC:19956]	protein_coding	0.341066	3.37185	0.0614313	0.667697	1.26669
ARHGEF10L	ENSG00000074964.17	Rho guanine nucleotide exchange factor 10 like [Source:HGNC Symbol;Acc:HGNC:25540]	protein_coding	0.379482	4.06157	0.0617029	0.667697	1.30088
OGA	ENSG00000198408.14	O-GlcNAcase [Source:HGNC Symbol;Acc:HGNC:7056]	protein_coding	-0.235773	7.17342	0.0618796	0.667697	-1.17754
FBXO28	ENSG00000143756.12	F-box protein 28 [Source:HGNC Symbol;Acc:HGNC:29046]	protein_coding	0.253675	4.28046	0.0619717	0.667697	1.19224
FGFR1OP2	ENSG00000111790.14	FGFR1 oncogene partner 2 [Source:HGNC Symbol;Acc:HGNC:23098]	protein_coding	-0.580543	-0.0823392	0.0620502	0.667697	-1.49541
TIMM50	ENSG00000105197.11	translocase of inner mitochondrial membrane 50 [Source:HGNC Symbol;Acc:HGNC:23656]	protein_coding	-0.561383	1.54514	0.0620894	0.667697	-1.47568
CDKL5	ENSG00000008086.13	cyclin dependent kinase like 5 [Source:HGNC Symbol;Acc:HGNC:11411]	protein_coding	0.447415	1.39379	0.0622394	0.667697	1.36359
MBD5	ENSG00000204406.14	methyl-CpG binding domain protein 5 [Source:HGNC Symbol;Acc:HGNC:20444]	protein_coding	0.253804	7.3839	0.0622716	0.667697	1.19235
GNL3L	ENSG00000130119.17	G protein nucleolar 3 like [Source:HGNC Symbol;Acc:HGNC:25553]	protein_coding	-0.776344	0.410337	0.0625067	0.668608	-1.71279
JARID2	ENSG00000008083.14	jumonji and AT-rich interaction domain containing 2 [Source:HGNC Symbol;Acc:HGNC:6196]	protein_coding	0.214044	8.37156	0.0626945	0.668608	1.15994
PRNP	ENSG00000171867.18	prion protein (Kanno blood group) [Source:HGNC Symbol;Acc:HGNC:9449]	protein_coding	-0.311497	1.98821	0.0627497	0.668608	-1.241
PDXP	ENSG00000241360.2	pyridoxal phosphatase [Source:HGNC Symbol;Acc:HGNC:30259]	protein_coding	0.705191	-0.102879	0.0628584	0.668608	1.63036
SBNO2	ENSG00000064932.16	strawberry notch homolog 2 [Source:HGNC Symbol;Acc:HGNC:29158]	protein_coding	0.325674	4.64367	0.0630446	0.669252	1.25325
DEPDC1	ENSG00000024526.17	DEP domain containing 1 [Source:HGNC Symbol;Acc:HGNC:22949]	protein_coding	-0.240086	4.22235	0.0637302	0.674915	-1.18106
ESPL1	ENSG00000135476.12	extra spindle pole bodies like 1, separase [Source:HGNC Symbol;Acc:HGNC:16856]	protein_coding	-0.411622	1.04564	0.0639259	0.674915	-1.33018
DUSP10	ENSG00000143507.18	dual specificity phosphatase 10 [Source:HGNC Symbol;Acc:HGNC:3065]	protein_coding	0.25838	2.8318	0.0639581	0.674915	1.19613
NETO2	ENSG00000171208.10	neuropilin and tolloid like 2 [Source:HGNC Symbol;Acc:HGNC:14644]	protein_coding	-0.347657	3.36392	0.0640846	0.674915	-1.27249
PIK3CA	ENSG00000121879.6	phosphatidylinositol-4,5-bisphosphate 3-kinase catalytic subunit alpha [Source:HGNC Symbol;Acc:HGNC:8975]	protein_coding	0.214883	6.95019	0.0645601	0.678582	1.16061
EIF3F	ENSG00000175390.15	eukaryotic translation initiation factor 3 subunit F [Source:HGNC Symbol;Acc:HGNC:3275]	protein_coding	-0.557137	1.87052	0.0647582	0.679323	-1.47135
RBM26	ENSG00000139746.16	RNA binding motif protein 26 [Source:HGNC Symbol;Acc:HGNC:20327]	protein_coding	0.189871	7.56698	0.0649584	0.680085	1.14066
GRK2	ENSG00000173020.11	G protein-coupled receptor kinase 2 [Source:HGNC Symbol;Acc:HGNC:289]	protein_coding	0.219048	8.06088	0.0653161	0.68249	1.16397
POLA1	ENSG00000101868.13	DNA polymerase alpha 1, catalytic subunit [Source:HGNC Symbol;Acc:HGNC:9173]	protein_coding	-0.205524	8.8063	0.0656583	0.684002	-1.1531
EIF4A1P4	ENSG00000257790.1	eukaryotic translation initiation factor 4A1 pseudogene 4 [Source:HGNC Symbol;Acc:HGNC:37923]	processed_pseudogene	-0.422174	0.623407	0.065956	0.684002	-1.33995
PHKG2	ENSG00000156873.16	phosphorylase kinase catalytic subunit gamma 2 [Source:HGNC Symbol;Acc:HGNC:8931]	protein_coding	-0.180629	5.03872	0.0660112	0.684002	-1.13338
MSANTD2	ENSG00000120458.13	Myb/SANT DNA binding domain containing 2 [Source:HGNC Symbol;Acc:HGNC:26266]	protein_coding	0.309448	5.11642	0.0660728	0.684002	1.23923
ABCA1	ENSG00000165029.17	ATP binding cassette subfamily A member 1 [Source:HGNC Symbol;Acc:HGNC:29]	protein_coding	0.347886	3.55016	0.0663772	0.684002	1.27269
TNPO1P3	ENSG00000229586.2	transportin 1 pseudogene 3 [Source:HGNC Symbol;Acc:HGNC:50718]	processed_pseudogene	0.240568	4.38872	0.0664339	0.684002	1.18146
TUBB2A	ENSG00000137267.7	tubulin beta 2A class IIa [Source:HGNC Symbol;Acc:HGNC:12412]	protein_coding	-0.542939	0.817931	0.0665136	0.684002	-1.45694
PPIAP71	ENSG00000244183.1	peptidylprolyl isomerase A pseudogene 71 [Source:HGNC Symbol;Acc:HGNC:53695]	processed_pseudogene	0.477641	1.75191	0.06657	0.684002	1.39246
EIF2S2	ENSG00000125977.7	eukaryotic translation initiation factor 2 subunit beta [Source:HGNC Symbol;Acc:HGNC:3266]	protein_coding	-0.190429	8.62662	0.0667032	0.684002	-1.1411
TPRA1	ENSG00000163870.16	transmembrane protein adipocyte associated 1 [Source:HGNC Symbol;Acc:HGNC:30413]	protein_coding	-0.574119	-0.0292909	0.0667586	0.684002	-1.48877
HINFP	ENSG00000172273.13	histone H4 transcription factor [Source:HGNC Symbol;Acc:HGNC:17850]	protein_coding	0.298194	4.45466	0.0669029	0.684002	1.2296
MMP2	ENSG00000087245.13	matrix metallopeptidase 2 [Source:HGNC Symbol;Acc:HGNC:7166]	protein_coding	-0.529709	0.409376	0.0670012	0.684002	-1.44364
PREB	ENSG00000138073.14	prolactin regulatory element binding [Source:HGNC Symbol;Acc:HGNC:9356]	protein_coding	-0.703195	0.608961	0.0673199	0.684803	-1.62811
STRN4	ENSG00000090372.15	striatin 4 [Source:HGNC Symbol;Acc:HGNC:15721]	protein_coding	-0.155284	6.21091	0.0673391	0.684803	-1.11364
MKNK1	ENSG00000079277.22	MAPK interacting serine/threonine kinase 1 [Source:HGNC Symbol;Acc:HGNC:7110]	protein_coding	0.755985	1.35133	0.0676685	0.684803	1.68878
ATG4B	ENSG00000168397.17	autophagy related 4B cysteine peptidase [Source:HGNC Symbol;Acc:HGNC:20790]	protein_coding	-0.567963	0.166485	0.067714	0.684803	-1.48243
GARRE1	ENSG00000166398.14	granule associated Rac and RHOG effector 1 [Source:HGNC Symbol;Acc:HGNC:29016]	protein_coding	0.240938	5.83342	0.0680177	0.684803	1.18176
SLC6A4	ENSG00000108576.10	solute carrier family 6 member 4 [Source:HGNC Symbol;Acc:HGNC:11050]	protein_coding	0.748469	2.14988	0.0680497	0.684803	1.68001
IMPDH2	ENSG00000178035.13	inosine monophosphate dehydrogenase 2 [Source:HGNC Symbol;Acc:HGNC:6053]	protein_coding	-0.16356	6.29064	0.0681143	0.684803	-1.12005
ZSWIM6	ENSG00000130449.6	zinc finger SWIM-type containing 6 [Source:HGNC Symbol;Acc:HGNC:29316]	protein_coding	0.303531	8.0303	0.0681264	0.684803	1.23416
DPYSL2	ENSG00000092964.18	dihydropyrimidinase like 2 [Source:HGNC Symbol;Acc:HGNC:3014]	protein_coding	0.409887	2.42893	0.0683847	0.684803	1.32858
SMARCAD1	ENSG00000163104.18	SWI/SNF-related, matrix-associated actin-dependent regulator of chromatin, subfamily a, containing DEAD/H box 1 [Source:HGNC Symbol;Acc:HGNC:18398]	protein_coding	0.265824	2.99862	0.0686096	0.684803	1.20232
CHMP4B	ENSG00000101421.4	charged multivesicular body protein 4B [Source:HGNC Symbol;Acc:HGNC:16171]	protein_coding	0.155894	9.65243	0.0686303	0.684803	1.11411
MEX3A	ENSG00000254726.3	mex-3 RNA binding family member A [Source:HGNC Symbol;Acc:HGNC:33482]	protein_coding	0.318617	2.89765	0.0686539	0.684803	1.24713
PRCP	ENSG00000137509.12	prolylcarboxypeptidase [Source:HGNC Symbol;Acc:HGNC:9344]	protein_coding	-0.666305	-0.113784	0.0687502	0.684803	-1.587
RETREG2	ENSG00000144567.11	reticulophagy regulator family member 2 [Source:HGNC Symbol;Acc:HGNC:28450]	protein_coding	-0.145445	7.79845	0.0691013	0.685752	-1.10607
SDAD1	ENSG00000198301.12	SDA1 domain containing 1 [Source:HGNC Symbol;Acc:HGNC:25537]	protein_coding	-0.353176	1.27861	0.0691028	0.685752	-1.27737
PFAS	ENSG00000178921.14	phosphoribosylformylglycinamidine synthase [Source:HGNC Symbol;Acc:HGNC:8863]	protein_coding	-0.744758	0.0961183	0.0692967	0.686397	-1.67569
LBR	ENSG00000143815.15	lamin B receptor [Source:HGNC Symbol;Acc:HGNC:6518]	protein_coding	-0.725939	0.494249	0.0695086	0.687219	-1.65398
CRYZL1	ENSG00000205758.12	crystallin zeta like 1 [Source:HGNC Symbol;Acc:HGNC:2420]	protein_coding	-0.151198	5.80215	0.0699343	0.688629	-1.11049
CREB1	ENSG00000118260.15	cAMP responsive element binding protein 1 [Source:HGNC Symbol;Acc:HGNC:2345]	protein_coding	0.17458	8.64452	0.0700469	0.688629	1.12864
SHTN1	ENSG00000187164.20	shootin 1 [Source:HGNC Symbol;Acc:HGNC:29319]	protein_coding	0.44277	3.91957	0.0700775	0.688629	1.35921
SYNGR1	ENSG00000100321.15	synaptogyrin 1 [Source:HGNC Symbol;Acc:HGNC:11498]	protein_coding	-0.331546	3.42492	0.0701754	0.688629	-1.25836
GPR155	ENSG00000163328.14	G protein-coupled receptor 155 [Source:HGNC Symbol;Acc:HGNC:22951]	protein_coding	-0.619263	0.523201	0.0704213	0.688629	-1.53609
SARS1	ENSG00000031698.13	seryl-tRNA synthetase 1 [Source:HGNC Symbol;Acc:HGNC:10537]	protein_coding	-0.221112	6.90264	0.0705378	0.688629	-1.16563
ZYX	ENSG00000159840.16	zyxin [Source:HGNC Symbol;Acc:HGNC:13200]	protein_coding	-0.552729	2.10881	0.0705557	0.688629	-1.46686
PLXDC1	ENSG00000161381.14	plexin domain containing 1 [Source:HGNC Symbol;Acc:HGNC:20945]	protein_coding	-0.33751	1.58009	0.0708756	0.689274	-1.26357
PPIAP2	ENSG00000227379.2	peptidylprolyl isomerase A pseudogene 2 [Source:HGNC Symbol;Acc:HGNC:16542]	processed_pseudogene	0.351158	1.06269	0.0708805	0.689274	1.27558
SOCS3	ENSG00000184557.4	suppressor of cytokine signaling 3 [Source:HGNC Symbol;Acc:HGNC:19391]	protein_coding	0.652909	5.90533	0.0711027	0.690103	1.57234
USP35	ENSG00000118369.13	ubiquitin specific peptidase 35 [Source:HGNC Symbol;Acc:HGNC:20061]	protein_coding	0.66962	0.597176	0.0712836	0.690103	1.59065
SRBD1	ENSG00000068784.13	S1 RNA binding domain 1 [Source:HGNC Symbol;Acc:HGNC:25521]	protein_coding	-0.193734	5.02603	0.0714177	0.690103	-1.14372
NDRG3	ENSG00000101079.21	NDRG family member 3 [Source:HGNC Symbol;Acc:HGNC:14462]	protein_coding	-0.130474	6.66612	0.0716097	0.690103	-1.09465
ZNF706	ENSG00000120963.12	zinc finger protein 706 [Source:HGNC Symbol;Acc:HGNC:24992]	protein_coding	0.133106	8.59684	0.0716133	0.690103	1.09665
HSP90AB1	ENSG00000096384.20	heat shock protein 90 alpha family class B member 1 [Source:HGNC Symbol;Acc:HGNC:5258]	protein_coding	0.146951	8.64083	0.0718713	0.691273	1.10723
EIF4A1P5	ENSG00000226161.1	eukaryotic translation initiation factor 4A1 pseudogene 5 [Source:HGNC Symbol;Acc:HGNC:37924]	processed_pseudogene	0.410638	0.528461	0.0719941	0.691273	1.32927
	ENSG00000214144.3	heat shock 70kDa protein 8 (HSPA8) pseudogene	processed_pseudogene	0.395927	1.38446	0.0722879	0.691435	1.31579
SNX27	ENSG00000143376.14	sorting nexin 27 [Source:HGNC Symbol;Acc:HGNC:20073]	protein_coding	0.262066	8.08847	0.0723511	0.691435	1.1992
ZXDB	ENSG00000198455.5	zinc finger X-linked duplicated B [Source:HGNC Symbol;Acc:HGNC:13199]	protein_coding	0.444191	0.456159	0.0724772	0.691435	1.36055
HSPA5	ENSG00000044574.9	heat shock protein family A (Hsp70) member 5 [Source:HGNC Symbol;Acc:HGNC:5238]	protein_coding	0.220377	11.2585	0.07253	0.691435	1.16504
CDR2	ENSG00000140743.8	cerebellar degeneration related protein 2 [Source:HGNC Symbol;Acc:HGNC:1799]	protein_coding	-0.508922	0.268749	0.0726604	0.691441	-1.42299
CS	ENSG00000062485.19	citrate synthase [Source:HGNC Symbol;Acc:HGNC:2422]	protein_coding	-0.364591	3.04118	0.0728427	0.691941	-1.28752
METTL5	ENSG00000138382.15	methyltransferase 5, N6-adenosine [Source:HGNC Symbol;Acc:HGNC:25006]	protein_coding	-0.242305	4.06741	0.073243	0.694505	-1.18288
TSPYL2	ENSG00000184205.14	TSPY like 2 [Source:HGNC Symbol;Acc:HGNC:24358]	protein_coding	0.307788	3.03773	0.0733987	0.694745	1.23781
CLPTM1L	ENSG00000049656.14	CLPTM1 like [Source:HGNC Symbol;Acc:HGNC:24308]	protein_coding	-0.591798	1.37546	0.0735592	0.69503	-1.50712
TRPC6	ENSG00000137672.13	transient receptor potential cation channel subfamily C member 6 [Source:HGNC Symbol;Acc:HGNC:12338]	protein_coding	0.519132	1.50962	0.0737417	0.695282	1.43309
UBE2J1	ENSG00000198833.7	ubiquitin conjugating enzyme E2 J1 [Source:HGNC Symbol;Acc:HGNC:17598]	protein_coding	-0.511567	1.05077	0.0740092	0.695282	-1.4256
IGF2BP2	ENSG00000073792.16	insulin like growth factor 2 mRNA binding protein 2 [Source:HGNC Symbol;Acc:HGNC:28867]	protein_coding	-0.477979	1.96277	0.0741038	0.695282	-1.39279
FBXW4	ENSG00000107829.15	F-box and WD repeat domain containing 4 [Source:HGNC Symbol;Acc:HGNC:10847]	protein_coding	-0.224612	6.67191	0.0741078	0.695282	-1.16846
CHST14	ENSG00000169105.8	carbohydrate sulfotransferase 14 [Source:HGNC Symbol;Acc:HGNC:24464]	protein_coding	0.304373	2.66357	0.0745404	0.697782	1.23488
STARD3NL	ENSG00000010270.14	STARD3 N-terminal like [Source:HGNC Symbol;Acc:HGNC:19169]	protein_coding	0.187497	5.02618	0.0746744	0.697782	1.13879
BCORL1	ENSG00000085185.16	BCL6 corepressor like 1 [Source:HGNC Symbol;Acc:HGNC:25657]	protein_coding	0.21619	6.27373	0.074767	0.697782	1.16166
MYO1D	ENSG00000176658.17	myosin ID [Source:HGNC Symbol;Acc:HGNC:7598]	protein_coding	-0.20008	6.87334	0.0753196	0.699537	-1.14876
AHCTF1	ENSG00000153207.16	AT-hook containing transcription factor 1 [Source:HGNC Symbol;Acc:HGNC:24618]	protein_coding	-0.747336	0.547232	0.0753365	0.699537	-1.67869
RNPEPL1	ENSG00000142327.13	arginyl aminopeptidase like 1 [Source:HGNC Symbol;Acc:HGNC:10079]	protein_coding	0.296093	6.89475	0.0753489	0.699537	1.22782
PDSS1	ENSG00000148459.16	decaprenyl diphosphate synthase subunit 1 [Source:HGNC Symbol;Acc:HGNC:17759]	protein_coding	-0.274062	2.36214	0.0755956	0.700607	-1.20921
CEP41	ENSG00000106477.20	centrosomal protein 41 [Source:HGNC Symbol;Acc:HGNC:12370]	protein_coding	-0.231345	3.29991	0.075771	0.701013	-1.17393
NUS1P2	ENSG00000234685.1	NUS1 pseudogene 2 [Source:HGNC Symbol;Acc:HGNC:38473]	transcribed_processed_pseudogene	0.47515	-0.0500769	0.0759889	0.701811	1.39006
PDK2	ENSG00000005882.12	pyruvate dehydrogenase kinase 2 [Source:HGNC Symbol;Acc:HGNC:8810]	protein_coding	-0.225415	4.75002	0.0762247	0.702771	-1.16911
NFYB	ENSG00000120837.8	nuclear transcription factor Y subunit beta [Source:HGNC Symbol;Acc:HGNC:7805]	protein_coding	-0.160448	6.86073	0.076949	0.7082	-1.11763
PRDM4	ENSG00000110851.12	PR/SET domain 4 [Source:HGNC Symbol;Acc:HGNC:9348]	protein_coding	0.166698	5.36501	0.0770794	0.7082	1.12249
CSRP2	ENSG00000175183.10	cysteine and glycine rich protein 2 [Source:HGNC Symbol;Acc:HGNC:2470]	protein_coding	0.262678	3.40587	0.0778575	0.712109	1.1997
EGR3	ENSG00000179388.9	early growth response 3 [Source:HGNC Symbol;Acc:HGNC:3240]	protein_coding	0.853312	3.32759	0.0779746	0.712109	1.80664
ARFGAP1	ENSG00000101199.13	ADP ribosylation factor GTPase activating protein 1 [Source:HGNC Symbol;Acc:HGNC:15852]	protein_coding	-0.431834	0.397137	0.0783728	0.712109	-1.34895
ZNF710	ENSG00000140548.10	zinc finger protein 710 [Source:HGNC Symbol;Acc:HGNC:25352]	protein_coding	0.239338	7.13267	0.0784495	0.712109	1.18045
HNRNPA1P53	ENSG00000229534.1	heterogeneous nuclear ribonucleoprotein A1 pseudogene 53 [Source:HGNC Symbol;Acc:HGNC:48783]	processed_pseudogene	0.525191	-0.122842	0.07872	0.712109	1.43912
STRBP	ENSG00000165209.19	spermatid perinuclear RNA binding protein [Source:HGNC Symbol;Acc:HGNC:16462]	protein_coding	-0.143281	9.08552	0.0787614	0.712109	-1.10441
MCM5	ENSG00000100297.16	minichromosome maintenance complex component 5 [Source:HGNC Symbol;Acc:HGNC:6948]	protein_coding	-0.312828	2.69314	0.0789368	0.712109	-1.24214
AKT3	ENSG00000117020.19	AKT serine/threonine kinase 3 [Source:HGNC Symbol;Acc:HGNC:393]	protein_coding	0.208643	6.64365	0.0791871	0.712109	1.1556
DIMT1	ENSG00000086189.11	DIM1 rRNA methyltransferase and ribosome maturation factor [Source:HGNC Symbol;Acc:HGNC:30217]	protein_coding	-0.237055	3.09867	0.0792393	0.712109	-1.17858
NFKBIZ	ENSG00000144802.11	NFKB inhibitor zeta [Source:HGNC Symbol;Acc:HGNC:29805]	protein_coding	0.773772	4.27776	0.0793413	0.712109	1.70973
UBN2	ENSG00000157741.15	ubinuclein 2 [Source:HGNC Symbol;Acc:HGNC:21931]	protein_coding	0.255932	5.96616	0.0795465	0.712109	1.19411
BHLHE40	ENSG00000134107.5	basic helix-loop-helix family member e40 [Source:HGNC Symbol;Acc:HGNC:1046]	protein_coding	-0.328528	3.94968	0.0796528	0.712109	-1.25573
LSM4	ENSG00000130520.11	LSM4 homolog, U6 small nuclear RNA and mRNA degradation associated [Source:HGNC Symbol;Acc:HGNC:17259]	protein_coding	-0.836167	0.646951	0.079729	0.712109	-1.7853
NOS1AP	ENSG00000198929.13	nitric oxide synthase 1 adaptor protein [Source:HGNC Symbol;Acc:HGNC:16859]	protein_coding	0.415478	1.67099	0.0799075	0.712109	1.33374
KBTBD4	ENSG00000123444.14	kelch repeat and BTB domain containing 4 [Source:HGNC Symbol;Acc:HGNC:23761]	protein_coding	0.182098	4.80176	0.0800247	0.712109	1.13453
HSPH1	ENSG00000120694.20	heat shock protein family H (Hsp110) member 1 [Source:HGNC Symbol;Acc:HGNC:16969]	protein_coding	0.412195	5.59297	0.0800966	0.712109	1.33071
EPRS1	ENSG00000136628.18	glutamyl-prolyl-tRNA synthetase 1 [Source:HGNC Symbol;Acc:HGNC:3418]	protein_coding	-0.214527	6.35437	0.0801035	0.712109	-1.16032
CLCN5	ENSG00000171365.17	chloride voltage-gated channel 5 [Source:HGNC Symbol;Acc:HGNC:2023]	protein_coding	0.262232	4.25806	0.0802508	0.712109	1.19933
TENT4B	ENSG00000121274.14	terminal nucleotidyltransferase 4B [Source:HGNC Symbol;Acc:HGNC:30758]	protein_coding	0.16941	7.65083	0.0802545	0.712109	1.1246
PWP1	ENSG00000136045.12	PWP1 homolog, endonuclein [Source:HGNC Symbol;Acc:HGNC:17015]	protein_coding	-0.788856	0.14649	0.0802889	0.712109	-1.7277
DDX19B	ENSG00000157349.17	DEAD-box helicase 19B [Source:HGNC Symbol;Acc:HGNC:2742]	protein_coding	-0.405286	0.44285	0.0803732	0.712109	-1.32435
ABHD17A	ENSG00000129968.17	abhydrolase domain containing 17A, depalmitoylase [Source:HGNC Symbol;Acc:HGNC:28756]	protein_coding	-0.723615	0.389787	0.0804447	0.712109	-1.65132
TPT1	ENSG00000133112.17	tumor protein, translationally-controlled 1 [Source:HGNC Symbol;Acc:HGNC:12022]	protein_coding	-0.300972	5.48518	0.0807635	0.713746	-1.23197
SLC5A3	ENSG00000198743.7	solute carrier family 5 member 3 [Source:HGNC Symbol;Acc:HGNC:11038]	protein_coding	0.501245	0.88224	0.0811373	0.715328	1.41543
KAT6A	ENSG00000083168.11	lysine acetyltransferase 6A [Source:HGNC Symbol;Acc:HGNC:13013]	protein_coding	0.212551	8.65357	0.081211	0.715328	1.15874
PLCB3	ENSG00000149782.13	phospholipase C beta 3 [Source:HGNC Symbol;Acc:HGNC:9056]	protein_coding	0.37388	3.4419	0.0814017	0.715468	1.29583
CCDC82	ENSG00000149231.16	coiled-coil domain containing 82 [Source:HGNC Symbol;Acc:HGNC:26282]	protein_coding	0.253046	3.0361	0.0817684	0.715468	1.19172
PPIAP33	ENSG00000178654.11	peptidylprolyl isomerase A pseudogene 33 [Source:HGNC Symbol;Acc:HGNC:49752]	processed_pseudogene	0.217543	6.64849	0.0818751	0.715468	1.16275
EFR3A	ENSG00000132294.15	EFR3 homolog A [Source:HGNC Symbol;Acc:HGNC:28970]	protein_coding	0.203719	4.80218	0.0818876	0.715468	1.15166
THBS1	ENSG00000137801.11	thrombospondin 1 [Source:HGNC Symbol;Acc:HGNC:11785]	protein_coding	0.428188	5.40916	0.0820068	0.715468	1.34554
SMO	ENSG00000128602.11	smoothened, frizzled class receptor [Source:HGNC Symbol;Acc:HGNC:11119]	protein_coding	-0.199862	6.0061	0.082072	0.715468	-1.14859
STK24	ENSG00000102572.15	serine/threonine kinase 24 [Source:HGNC Symbol;Acc:HGNC:11403]	protein_coding	-0.548379	1.23927	0.0821668	0.715468	-1.46244
RCOR1	ENSG00000089902.10	REST corepressor 1 [Source:HGNC Symbol;Acc:HGNC:17441]	protein_coding	0.1866	6.07758	0.0823768	0.716017	1.13808
RHBDF1	ENSG00000007384.15	rhomboid 5 homolog 1 [Source:HGNC Symbol;Acc:HGNC:20561]	protein_coding	-0.39807	1.65004	0.0824985	0.716017	-1.31774
C1orf43	ENSG00000143612.21	chromosome 1 open reading frame 43 [Source:HGNC Symbol;Acc:HGNC:29876]	protein_coding	-0.793315	0.909703	0.0828152	0.717597	-1.73305
PABPC1	ENSG00000070756.17	poly(A) binding protein cytoplasmic 1 [Source:HGNC Symbol;Acc:HGNC:8554]	protein_coding	-0.161094	15.6279	0.0831505	0.719333	-1.11813
COPS2	ENSG00000166200.15	COP9 signalosome subunit 2 [Source:HGNC Symbol;Acc:HGNC:30747]	protein_coding	-0.145672	10.1562	0.0832937	0.719404	-1.10625
SLBP	ENSG00000163950.13	stem-loop histone mRNA binding protein [Source:HGNC Symbol;Acc:HGNC:10904]	protein_coding	-0.565787	0.381741	0.0834877	0.719913	-1.48019
POTEKP	ENSG00000204434.6	POTE ankyrin domain family member K, pseudogene [Source:HGNC Symbol;Acc:HGNC:30182]	transcribed_unprocessed_pseudogene	-0.207371	11.0319	0.08407	0.723762	-1.15458
ALAS2	ENSG00000158578.21	5'-aminolevulinate synthase 2 [Source:HGNC Symbol;Acc:HGNC:397]	protein_coding	-0.366043	5.73436	0.08432	0.7244	-1.28881
PRDX5	ENSG00000126432.14	peroxiredoxin 5 [Source:HGNC Symbol;Acc:HGNC:9355]	protein_coding	-0.620557	1.74216	0.0850897	0.7244	-1.53747
ZNF219	ENSG00000165804.16	zinc finger protein 219 [Source:HGNC Symbol;Acc:HGNC:13011]	protein_coding	0.277515	2.37351	0.0852262	0.7244	1.21211
MAML1	ENSG00000161021.13	mastermind like transcriptional coactivator 1 [Source:HGNC Symbol;Acc:HGNC:13632]	protein_coding	0.267824	5.06384	0.0854174	0.7244	1.20399
GINM1	ENSG00000055211.14	glycosylated integral membrane protein 1 [Source:HGNC Symbol;Acc:HGNC:21074]	protein_coding	-0.238334	3.85241	0.0856776	0.7244	-1.17963
SPG7	ENSG00000197912.16	SPG7 matrix AAA peptidase subunit, paraplegin [Source:HGNC Symbol;Acc:HGNC:11237]	protein_coding	-0.289604	2.15964	0.0857147	0.7244	-1.2223
PLA2G6	ENSG00000184381.20	phospholipase A2 group VI [Source:HGNC Symbol;Acc:HGNC:9039]	protein_coding	-0.359194	2.08758	0.0857817	0.7244	-1.28271
RIN3	ENSG00000100599.16	Ras and Rab interactor 3 [Source:HGNC Symbol;Acc:HGNC:18751]	protein_coding	0.228382	4.6709	0.0859892	0.7244	1.17152
SLC27A4	ENSG00000167114.13	solute carrier family 27 member 4 [Source:HGNC Symbol;Acc:HGNC:10998]	protein_coding	-0.472362	1.81318	0.086195	0.7244	-1.38738
ATF6B	ENSG00000213676.13	activating transcription factor 6 beta [Source:HGNC Symbol;Acc:HGNC:2349]	protein_coding	0.228254	4.15481	0.0864206	0.7244	1.17142
IKBKB	ENSG00000104365.16	inhibitor of nuclear factor kappa B kinase subunit beta [Source:HGNC Symbol;Acc:HGNC:5960]	protein_coding	-0.526826	0.220801	0.0869116	0.7244	-1.44076
TPD52L2	ENSG00000101150.18	TPD52 like 2 [Source:HGNC Symbol;Acc:HGNC:12007]	protein_coding	-0.465094	1.26478	0.0869864	0.7244	-1.38041
DNAJB1P1	ENSG00000213946.3	DNAJB1 pseudogene 1 [Source:HGNC Symbol;Acc:HGNC:24988]	processed_pseudogene	0.285813	4.37692	0.0871441	0.7244	1.2191
PLCL2	ENSG00000154822.18	phospholipase C like 2 [Source:HGNC Symbol;Acc:HGNC:9064]	protein_coding	-0.19787	8.93454	0.087156	0.7244	-1.147
CAMTA2	ENSG00000108509.21	calmodulin binding transcription activator 2 [Source:HGNC Symbol;Acc:HGNC:18807]	protein_coding	0.273914	7.07477	0.087197	0.7244	1.20908
DYNC1LI2	ENSG00000135720.13	dynein cytoplasmic 1 light intermediate chain 2 [Source:HGNC Symbol;Acc:HGNC:2966]	protein_coding	0.168103	5.46693	0.0872166	0.7244	1.12358
KIF4A	ENSG00000090889.12	kinesin family member 4A [Source:HGNC Symbol;Acc:HGNC:13339]	protein_coding	-0.236435	5.85751	0.0873037	0.7244	-1.17808
MTMR14	ENSG00000163719.20	myotubularin related protein 14 [Source:HGNC Symbol;Acc:HGNC:26190]	protein_coding	-0.127769	7.57475	0.0873323	0.7244	-1.0926
C14orf28	ENSG00000179476.8	chromosome 14 open reading frame 28 [Source:HGNC Symbol;Acc:HGNC:19834]	protein_coding	0.337701	1.72546	0.0873501	0.7244	1.26374
MBD2	ENSG00000134046.12	methyl-CpG binding domain protein 2 [Source:HGNC Symbol;Acc:HGNC:6917]	protein_coding	0.228032	9.72416	0.0876433	0.7244	1.17124
SLC4A2	ENSG00000164889.15	solute carrier family 4 member 2 [Source:HGNC Symbol;Acc:HGNC:11028]	protein_coding	-0.302607	4.19692	0.0876896	0.7244	-1.23337
FNDC3B	ENSG00000075420.13	fibronectin type III domain containing 3B [Source:HGNC Symbol;Acc:HGNC:24670]	protein_coding	0.2689	3.46901	0.0877667	0.7244	1.20489
CPSF1	ENSG00000071894.17	cleavage and polyadenylation specific factor 1 [Source:HGNC Symbol;Acc:HGNC:2324]	protein_coding	-0.535759	1.68179	0.0877821	0.7244	-1.44971
SNU13	ENSG00000100138.15	small nuclear ribonucleoprotein 13 [Source:HGNC Symbol;Acc:HGNC:7819]	protein_coding	-0.655263	1.01695	0.0878139	0.7244	-1.5749
ARL4C	ENSG00000188042.8	ADP ribosylation factor like GTPase 4C [Source:HGNC Symbol;Acc:HGNC:698]	protein_coding	0.216077	7.71458	0.0878502	0.7244	1.16157
PABPC3	ENSG00000151846.9	poly(A) binding protein cytoplasmic 3 [Source:HGNC Symbol;Acc:HGNC:8556]	protein_coding	-0.209892	10.2797	0.0879044	0.7244	-1.1566
ARMCX3	ENSG00000102401.20	armadillo repeat containing X-linked 3 [Source:HGNC Symbol;Acc:HGNC:24065]	protein_coding	0.196632	4.76084	0.0879899	0.7244	1.14602
	ENSG00000235071.1	heat shock protein pseudogene	processed_pseudogene	0.286472	2.28817	0.0880642	0.7244	1.21965
PPIAP58	ENSG00000267258.1	peptidylprolyl isomerase A pseudogene 58 [Source:HGNC Symbol;Acc:HGNC:53682]	processed_pseudogene	0.461739	1.35827	0.0880862	0.7244	1.3772
PPID	ENSG00000171497.5	peptidylprolyl isomerase D [Source:HGNC Symbol;Acc:HGNC:9257]	protein_coding	0.195564	6.07842	0.0883882	0.725764	1.14517
SLC37A3	ENSG00000157800.18	solute carrier family 37 member 3 [Source:HGNC Symbol;Acc:HGNC:20651]	protein_coding	0.351588	1.67692	0.0887727	0.725978	1.27596
EDRF1	ENSG00000107938.18	erythroid differentiation regulatory factor 1 [Source:HGNC Symbol;Acc:HGNC:24640]	protein_coding	0.285504	2.92546	0.0887782	0.725978	1.21884
ANKRD54	ENSG00000100124.15	ankyrin repeat domain 54 [Source:HGNC Symbol;Acc:HGNC:25185]	protein_coding	-0.470505	0.124874	0.0888229	0.725978	-1.38559
INTS7	ENSG00000143493.13	integrator complex subunit 7 [Source:HGNC Symbol;Acc:HGNC:24484]	protein_coding	-0.561287	0.341294	0.0891465	0.727507	-1.47559
SMPD4	ENSG00000136699.20	sphingomyelin phosphodiesterase 4 [Source:HGNC Symbol;Acc:HGNC:32949]	protein_coding	-0.79099	0.576294	0.0894237	0.728652	-1.73026
RNPS1	ENSG00000205937.12	RNA binding protein with serine rich domain 1 [Source:HGNC Symbol;Acc:HGNC:10080]	protein_coding	-0.194075	6.44153	0.0899561	0.728861	-1.14399
UBR4	ENSG00000127481.15	ubiquitin protein ligase E3 component n-recognin 4 [Source:HGNC Symbol;Acc:HGNC:30313]	protein_coding	0.201528	8.35882	0.0901351	0.728861	1.14992
ECD	ENSG00000122882.11	ecdysoneless cell cycle regulator [Source:HGNC Symbol;Acc:HGNC:17029]	protein_coding	-0.23501	3.24948	0.090298	0.728861	-1.17692
PDAP1	ENSG00000106244.13	PDGFA associated protein 1 [Source:HGNC Symbol;Acc:HGNC:14634]	protein_coding	-0.528842	1.85315	0.0905022	0.728861	-1.44277
KIFBP	ENSG00000198954.9	kinesin family binding protein [Source:HGNC Symbol;Acc:HGNC:23419]	protein_coding	0.409466	0.485063	0.0905482	0.728861	1.32819
EEF1B2P2	ENSG00000213864.3	eukaryotic translation elongation factor 1 beta 2 pseudogene 2 [Source:HGNC Symbol;Acc:HGNC:3209]	processed_pseudogene	-0.483675	0.26043	0.0908596	0.728861	-1.3983
NOVA2	ENSG00000104967.8	NOVA alternative splicing regulator 2 [Source:HGNC Symbol;Acc:HGNC:7887]	protein_coding	0.466266	-0.0136758	0.0909402	0.728861	1.38153
	ENSG00000269374.1	zinc finger, AN1-type domain 5 (ZFAND5) pseudogene	processed_pseudogene	-0.140992	7.68004	0.0914277	0.728861	-1.10266
CD2AP	ENSG00000198087.7	CD2 associated protein [Source:HGNC Symbol;Acc:HGNC:14258]	protein_coding	-0.589733	0.62525	0.0915534	0.728861	-1.50497
LONRF1	ENSG00000154359.13	LON peptidase N-terminal domain and ring finger 1 [Source:HGNC Symbol;Acc:HGNC:26302]	protein_coding	0.356337	1.99606	0.0917256	0.728861	1.28017
ERCC6	ENSG00000225830.16	ERCC excision repair 6, chromatin remodeling factor [Source:HGNC Symbol;Acc:HGNC:3438]	protein_coding	0.343774	2.81914	0.0917872	0.728861	1.26907
RBM25	ENSG00000119707.14	RNA binding motif protein 25 [Source:HGNC Symbol;Acc:HGNC:23244]	protein_coding	0.186836	9.16089	0.0918137	0.728861	1.13826
RAB3IL1	ENSG00000167994.13	RAB3A interacting protein like 1 [Source:HGNC Symbol;Acc:HGNC:9780]	protein_coding	-0.529857	1.00162	0.0919994	0.728861	-1.44379
ARL8A	ENSG00000143862.8	ADP ribosylation factor like GTPase 8A [Source:HGNC Symbol;Acc:HGNC:25192]	protein_coding	0.208683	7.64556	0.0923107	0.728861	1.15563
	ENSG00000240652.1	ribosomal protein, large, P2 (RPLP2) pseudogene	processed_pseudogene	-0.523101	-0.299213	0.0923214	0.728861	-1.43704
PRP4K	ENSG00000112739.17	pre-mRNA processing factor kinase PRP4K [Source:HGNC Symbol;Acc:HGNC:17346]	protein_coding	0.196358	7.94309	0.0924705	0.728861	1.1458
NECTIN1	ENSG00000110400.11	nectin cell adhesion molecule 1 [Source:HGNC Symbol;Acc:HGNC:9706]	protein_coding	0.433837	1.66869	0.0925233	0.728861	1.35082
NIBAN2	ENSG00000136830.12	niban apoptosis regulator 2 [Source:HGNC Symbol;Acc:HGNC:25282]	protein_coding	0.331382	3.22647	0.0925389	0.728861	1.25822
CPSF4	ENSG00000160917.15	cleavage and polyadenylation specific factor 4 [Source:HGNC Symbol;Acc:HGNC:2327]	protein_coding	0.206828	4.91321	0.0925788	0.728861	1.15415
MMGT1	ENSG00000169446.6	membrane magnesium transporter 1 [Source:HGNC Symbol;Acc:HGNC:28100]	protein_coding	-0.48851	0.711165	0.0927422	0.728861	-1.403
SLC35A5	ENSG00000138459.9	solute carrier family 35 member A5 [Source:HGNC Symbol;Acc:HGNC:20792]	protein_coding	0.331969	2.40871	0.0928008	0.728861	1.25873
TRAPPC12	ENSG00000171853.16	trafficking protein particle complex subunit 12 [Source:HGNC Symbol;Acc:HGNC:24284]	protein_coding	-0.173349	5.0169	0.0928409	0.728861	-1.12767
ETV3	ENSG00000117036.12	ETS variant transcription factor 3 [Source:HGNC Symbol;Acc:HGNC:3492]	protein_coding	0.308563	4.37445	0.0928778	0.728861	1.23847
GPAT4	ENSG00000158669.11	glycerol-3-phosphate acyltransferase 4 [Source:HGNC Symbol;Acc:HGNC:20880]	protein_coding	-0.593169	0.247137	0.093013	0.728861	-1.50856
ATP10D	ENSG00000145246.14	ATPase phospholipid transporting 10D (putative) [Source:HGNC Symbol;Acc:HGNC:13549]	protein_coding	0.258746	3.27215	0.0930876	0.728861	1.19644
VPS4B	ENSG00000119541.10	vacuolar protein sorting 4 homolog B [Source:HGNC Symbol;Acc:HGNC:10895]	protein_coding	0.222944	4.20131	0.0931081	0.728861	1.16711
SLC22A15	ENSG00000163393.13	solute carrier family 22 member 15 [Source:HGNC Symbol;Acc:HGNC:20301]	protein_coding	0.312399	3.4337	0.0931742	0.728861	1.24177
ENPP3	ENSG00000154269.15	ectonucleotide pyrophosphatase/phosphodiesterase 3 [Source:HGNC Symbol;Acc:HGNC:3358]	protein_coding	-0.547899	1.72841	0.0934061	0.728861	-1.46196
CHD8	ENSG00000100888.15	chromodomain helicase DNA binding protein 8 [Source:HGNC Symbol;Acc:HGNC:20153]	protein_coding	0.119178	8.78904	0.0934157	0.728861	1.08612
CA1	ENSG00000133742.14	carbonic anhydrase 1 [Source:HGNC Symbol;Acc:HGNC:1368]	protein_coding	-0.862362	0.857475	0.0945563	0.736682	-1.81801
FICD	ENSG00000198855.7	FIC domain protein adenylyltransferase [Source:HGNC Symbol;Acc:HGNC:18416]	protein_coding	0.253653	3.13023	0.0951195	0.737193	1.19222
DYNC1LI1	ENSG00000144635.9	dynein cytoplasmic 1 light intermediate chain 1 [Source:HGNC Symbol;Acc:HGNC:18745]	protein_coding	-0.579761	0.843829	0.0951521	0.737193	-1.4946
ANAPC4	ENSG00000053900.11	anaphase promoting complex subunit 4 [Source:HGNC Symbol;Acc:HGNC:19990]	protein_coding	-0.148521	5.16978	0.0952148	0.737193	-1.10843
ACBD3	ENSG00000182827.9	acyl-CoA binding domain containing 3 [Source:HGNC Symbol;Acc:HGNC:15453]	protein_coding	0.235378	3.62711	0.0953179	0.737193	1.17721
KIAA1191	ENSG00000122203.15	KIAA1191 [Source:HGNC Symbol;Acc:HGNC:29209]	protein_coding	-0.407772	1.66518	0.0954044	0.737193	-1.32664
HMGCR	ENSG00000113161.17	3-hydroxy-3-methylglutaryl-CoA reductase [Source:HGNC Symbol;Acc:HGNC:5006]	protein_coding	0.195034	4.94728	0.0954519	0.737193	1.14475
SETD7	ENSG00000145391.14	SET domain containing 7, histone lysine methyltransferase [Source:HGNC Symbol;Acc:HGNC:30412]	protein_coding	0.285542	3.77121	0.0957232	0.738219	1.21887
CASP8AP2	ENSG00000118412.13	caspase 8 associated protein 2 [Source:HGNC Symbol;Acc:HGNC:1510]	protein_coding	0.401692	0.75261	0.096046	0.738943	1.32106
RBM39P1	ENSG00000214019.2	RBM39 pseudogene 1 [Source:HGNC Symbol;Acc:HGNC:54942]	processed_pseudogene	0.266744	7.37574	0.0961523	0.738943	1.20309
ARHGAP12	ENSG00000165322.18	Rho GTPase activating protein 12 [Source:HGNC Symbol;Acc:HGNC:16348]	protein_coding	0.271131	2.59631	0.0962331	0.738943	1.20675
MCM6	ENSG00000076003.5	minichromosome maintenance complex component 6 [Source:HGNC Symbol;Acc:HGNC:6949]	protein_coding	-0.278977	3.33877	0.0967975	0.73962	-1.21333
MT-RNR2	ENSG00000210082.2	mitochondrially encoded 16S rRNA [Source:HGNC Symbol;Acc:HGNC:7471]	Mt_rRNA	-0.299283	8.52564	0.0970988	0.73962	-1.23053
ADK	ENSG00000156110.15	adenosine kinase [Source:HGNC Symbol;Acc:HGNC:257]	protein_coding	-0.197214	6.44304	0.0971363	0.73962	-1.14648
LGALS1	ENSG00000100097.12	galectin 1 [Source:HGNC Symbol;Acc:HGNC:6561]	protein_coding	-0.592877	0.502071	0.0972018	0.73962	-1.50825
HIPK3	ENSG00000110422.12	homeodomain interacting protein kinase 3 [Source:HGNC Symbol;Acc:HGNC:4915]	protein_coding	0.201296	8.37379	0.0973539	0.73962	1.14973
VDAC1	ENSG00000213585.11	voltage dependent anion channel 1 [Source:HGNC Symbol;Acc:HGNC:12669]	protein_coding	-0.141437	5.77243	0.0973976	0.73962	-1.103
RAB8A	ENSG00000167461.12	RAB8A, member RAS oncogene family [Source:HGNC Symbol;Acc:HGNC:7007]	protein_coding	-0.135214	8.55213	0.0974002	0.73962	-1.09826
RNF122	ENSG00000133874.2	ring finger protein 122 [Source:HGNC Symbol;Acc:HGNC:21147]	protein_coding	-0.466933	-0.304914	0.0974317	0.73962	-1.38217
LRP1	ENSG00000123384.14	LDL receptor related protein 1 [Source:HGNC Symbol;Acc:HGNC:6692]	protein_coding	0.523022	4.94077	0.0977432	0.740382	1.43696
TXLNA	ENSG00000084652.16	taxilin alpha [Source:HGNC Symbol;Acc:HGNC:30685]	protein_coding	-0.385179	0.263453	0.0978099	0.740382	-1.30602
BAZ2A	ENSG00000076108.12	bromodomain adjacent to zinc finger domain 2A [Source:HGNC Symbol;Acc:HGNC:962]	protein_coding	0.207302	7.54071	0.0980017	0.740782	1.15453
RPS28P7	ENSG00000227097.5	ribosomal protein S28 pseudogene 7 [Source:HGNC Symbol;Acc:HGNC:35787]	processed_pseudogene	0.599855	0.0388613	0.0981831	0.741102	1.51556
PWWP2A	ENSG00000170234.13	PWWP domain containing 2A [Source:HGNC Symbol;Acc:HGNC:29406]	protein_coding	0.233016	5.27342	0.0987066	0.743116	1.17529
RARS1	ENSG00000113643.9	arginyl-tRNA synthetase 1 [Source:HGNC Symbol;Acc:HGNC:9870]	protein_coding	-0.282131	2.80378	0.099043	0.743116	-1.21599
PKDCC	ENSG00000162878.13	protein kinase domain containing, cytoplasmic [Source:HGNC Symbol;Acc:HGNC:25123]	protein_coding	0.487477	1.11268	0.0990986	0.743116	1.40199
SSRP1	ENSG00000149136.9	structure specific recognition protein 1 [Source:HGNC Symbol;Acc:HGNC:11327]	protein_coding	-0.14172	7.19729	0.0992601	0.743116	-1.10322
UBL7	ENSG00000138629.16	ubiquitin like 7 [Source:HGNC Symbol;Acc:HGNC:28221]	protein_coding	-0.145743	6.91082	0.099336	0.743116	-1.1063
GYG2-AS1	ENSG00000235483.1	GYG2 antisense RNA 1 [Source:HGNC Symbol;Acc:HGNC:40270]	lncRNA	0.248315	5.43587	0.0993974	0.743116	1.18782
TIPRL	ENSG00000143155.13	TOR signaling pathway regulator [Source:HGNC Symbol;Acc:HGNC:30231]	protein_coding	-0.143162	5.6205	0.0995361	0.743116	-1.10432
AP2A1	ENSG00000196961.13	adaptor related protein complex 2 subunit alpha 1 [Source:HGNC Symbol;Acc:HGNC:561]	protein_coding	-0.146852	7.89476	0.0995655	0.743116	-1.10715
TRMT1L	ENSG00000121486.12	tRNA methyltransferase 1 like [Source:HGNC Symbol;Acc:HGNC:16782]	protein_coding	0.266613	3.74616	0.099707	0.743131	1.20298
AFF2	ENSG00000155966.14	ALF transcription elongation factor 2 [Source:HGNC Symbol;Acc:HGNC:3776]	protein_coding	0.493836	1.99651	0.0999215	0.743689	1.40818
CMTR1	ENSG00000137200.13	cap methyltransferase 1 [Source:HGNC Symbol;Acc:HGNC:21077]	protein_coding	-0.306233	1.57991	0.100313	0.744681	-1.23648
UQCC6	ENSG00000204954.10	ubiquinol-cytochrome c reductase complex assembly factor 6 [Source:HGNC Symbol;Acc:HGNC:34450]	protein_coding	0.247269	4.32053	0.100334	0.744681	1.18696
TMEM158	ENSG00000249992.2	transmembrane protein 158 [Source:HGNC Symbol;Acc:HGNC:30293]	protein_coding	0.420698	3.48715	0.100806	0.745632	1.33857
PTPA	ENSG00000119383.21	protein phosphatase 2 phosphatase activator [Source:HGNC Symbol;Acc:HGNC:9308]	protein_coding	-0.366041	2.47393	0.100891	0.745632	-1.28881
EEIG2	ENSG00000162636.16	EEIG family member 2 [Source:HGNC Symbol;Acc:HGNC:27637]	protein_coding	0.319966	5.2952	0.101034	0.745632	1.2483
NCBP3	ENSG00000074356.17	nuclear cap binding subunit 3 [Source:HGNC Symbol;Acc:HGNC:24612]	protein_coding	-0.124013	7.19188	0.101601	0.745632	-1.08976
ZNF503	ENSG00000165655.17	zinc finger protein 503 [Source:HGNC Symbol;Acc:HGNC:23589]	protein_coding	0.319813	2.60205	0.101625	0.745632	1.24817
GPR88	ENSG00000181656.7	G protein-coupled receptor 88 [Source:HGNC Symbol;Acc:HGNC:4539]	protein_coding	-0.618606	0.367932	0.10181	0.745632	-1.53539
SDF2	ENSG00000132581.10	stromal cell derived factor 2 [Source:HGNC Symbol;Acc:HGNC:10675]	protein_coding	0.147048	7.06	0.101835	0.745632	1.1073
BICD2	ENSG00000185963.14	BICD cargo adaptor 2 [Source:HGNC Symbol;Acc:HGNC:17208]	protein_coding	0.157786	7.30058	0.101848	0.745632	1.11557
ARID4B	ENSG00000054267.22	AT-rich interaction domain 4B [Source:HGNC Symbol;Acc:HGNC:15550]	protein_coding	0.187891	7.20157	0.101965	0.745632	1.1391
PPP1R16B	ENSG00000101445.10	protein phosphatase 1 regulatory subunit 16B [Source:HGNC Symbol;Acc:HGNC:15850]	protein_coding	0.513018	1.01164	0.101975	0.745632	1.42703
ELAVL1	ENSG00000066044.15	ELAV like RNA binding protein 1 [Source:HGNC Symbol;Acc:HGNC:3312]	protein_coding	0.133669	8.17063	0.102001	0.745632	1.09708
STOML2	ENSG00000165283.16	stomatin like 2 [Source:HGNC Symbol;Acc:HGNC:14559]	protein_coding	-0.31389	2.8681	0.102588	0.748109	-1.24306
REPS2	ENSG00000169891.18	RALBP1 associated Eps domain containing 2 [Source:HGNC Symbol;Acc:HGNC:9963]	protein_coding	-0.307876	2.01002	0.102998	0.748109	-1.23788
KDM6B	ENSG00000132510.11	lysine demethylase 6B [Source:HGNC Symbol;Acc:HGNC:29012]	protein_coding	0.253157	8.43861	0.10307	0.748109	1.19181
PSMF1	ENSG00000125818.18	proteasome inhibitor subunit 1 [Source:HGNC Symbol;Acc:HGNC:9571]	protein_coding	-0.302287	5.28	0.103135	0.748109	-1.2331
ZZZ3	ENSG00000036549.13	zinc finger ZZ-type containing 3 [Source:HGNC Symbol;Acc:HGNC:24523]	protein_coding	0.156188	6.43198	0.103149	0.748109	1.11434
POP4	ENSG00000105171.10	POP4 homolog, ribonuclease P/MRP subunit [Source:HGNC Symbol;Acc:HGNC:30081]	protein_coding	-0.418134	0.934133	0.10335	0.748109	-1.3362
PATL1	ENSG00000166889.14	PAT1 homolog 1, processing body mRNA decay factor [Source:HGNC Symbol;Acc:HGNC:26721]	protein_coding	0.2259	7.82772	0.103431	0.748109	1.16951
MEIS1	ENSG00000143995.20	Meis homeobox 1 [Source:HGNC Symbol;Acc:HGNC:7000]	protein_coding	0.268405	6.44473	0.103463	0.748109	1.20448
NDUFB7	ENSG00000099795.7	NADH:ubiquinone oxidoreductase subunit B7 [Source:HGNC Symbol;Acc:HGNC:7702]	protein_coding	-0.703462	0.2506	0.103635	0.748331	-1.62841
MRPS34	ENSG00000074071.15	mitochondrial ribosomal protein S34 [Source:HGNC Symbol;Acc:HGNC:16618]	protein_coding	-0.247702	3.04911	0.10442	0.752538	-1.18731
E2F2	ENSG00000007968.7	E2F transcription factor 2 [Source:HGNC Symbol;Acc:HGNC:3114]	protein_coding	-0.316672	1.99422	0.1045	0.752538	-1.24545
CXXC1	ENSG00000154832.16	CXXC finger protein 1 [Source:HGNC Symbol;Acc:HGNC:24343]	protein_coding	0.175271	5.07434	0.104669	0.752738	1.12918
PPP2R3C	ENSG00000092020.11	protein phosphatase 2 regulatory subunit B''gamma [Source:HGNC Symbol;Acc:HGNC:17485]	protein_coding	-0.136004	6.15594	0.105009	0.7533	-1.09886
AMER2	ENSG00000165566.13	APC membrane recruitment protein 2 [Source:HGNC Symbol;Acc:HGNC:26360]	protein_coding	-0.294077	2.06689	0.105122	0.7533	-1.2261
KRT85	ENSG00000135443.8	keratin 85 [Source:HGNC Symbol;Acc:HGNC:6462]	protein_coding	0.532896	1.25733	0.105301	0.7533	1.44683
NLK	ENSG00000087095.13	nemo like kinase [Source:HGNC Symbol;Acc:HGNC:29858]	protein_coding	0.17306	7.22257	0.105447	0.7533	1.12745
TMEM63B	ENSG00000137216.19	transmembrane protein 63B [Source:HGNC Symbol;Acc:HGNC:17735]	protein_coding	0.220649	6.19163	0.105454	0.7533	1.16526
MAPRE1P2	ENSG00000250076.1	MAPRE1 pseudogene 2 [Source:HGNC Symbol;Acc:HGNC:37761]	processed_pseudogene	-0.274009	2.38711	0.105767	0.754525	-1.20916
CNNM3	ENSG00000168763.16	cyclin and CBS domain divalent metal cation transport mediator 3 [Source:HGNC Symbol;Acc:HGNC:104]	protein_coding	0.531082	2.61668	0.106333	0.756913	1.44501
SLC25A4	ENSG00000151729.11	solute carrier family 25 member 4 [Source:HGNC Symbol;Acc:HGNC:10990]	protein_coding	0.157976	5.7217	0.106385	0.756913	1.11572
TRPS1	ENSG00000104447.13	transcriptional repressor GATA binding 1 [Source:HGNC Symbol;Acc:HGNC:12340]	protein_coding	0.373079	6.33984	0.107004	0.760298	1.29511
AMER1	ENSG00000184675.11	APC membrane recruitment protein 1 [Source:HGNC Symbol;Acc:HGNC:26837]	protein_coding	0.369516	0.586545	0.107758	0.76406	1.29192
IGFBP5	ENSG00000115461.5	insulin like growth factor binding protein 5 [Source:HGNC Symbol;Acc:HGNC:5474]	protein_coding	-0.510703	4.70913	0.10782	0.76406	-1.42474
STIP1	ENSG00000168439.17	stress induced phosphoprotein 1 [Source:HGNC Symbol;Acc:HGNC:11387]	protein_coding	-0.500588	2.32013	0.108087	0.764312	-1.41479
BCL2L2	ENSG00000129473.11	BCL2 like 2 [Source:HGNC Symbol;Acc:HGNC:995]	protein_coding	0.250132	2.77291	0.108142	0.764312	1.18932
SCYL2P1	ENSG00000213090.2	SCYL2 pseudogene 1 [Source:HGNC Symbol;Acc:HGNC:54685]	processed_pseudogene	0.337393	1.01191	0.109025	0.76739	1.26347
PAPOLG	ENSG00000115421.13	poly(A) polymerase gamma [Source:HGNC Symbol;Acc:HGNC:14982]	protein_coding	0.183335	6.47727	0.109165	0.76739	1.13551
CBLB	ENSG00000114423.23	Cbl proto-oncogene B [Source:HGNC Symbol;Acc:HGNC:1542]	protein_coding	0.227132	1.94483	0.109397	0.76739	1.17051
NOL7	ENSG00000225921.7	nucleolar protein 7 [Source:HGNC Symbol;Acc:HGNC:21040]	protein_coding	-0.52106	1.17846	0.109494	0.76739	-1.43501
SOCS5	ENSG00000171150.9	suppressor of cytokine signaling 5 [Source:HGNC Symbol;Acc:HGNC:16852]	protein_coding	0.304395	1.37319	0.109559	0.76739	1.2349
TAOK2	ENSG00000149930.18	TAO kinase 2 [Source:HGNC Symbol;Acc:HGNC:16835]	protein_coding	0.167958	7.45162	0.109623	0.76739	1.12347
PPP1R14B	ENSG00000173457.11	protein phosphatase 1 regulatory inhibitor subunit 14B [Source:HGNC Symbol;Acc:HGNC:9057]	protein_coding	0.681252	5.44989	0.109659	0.76739	1.60353
CBX3	ENSG00000122565.19	chromobox 3 [Source:HGNC Symbol;Acc:HGNC:1553]	protein_coding	-0.231901	3.07412	0.109789	0.76739	-1.17438
NUAK2	ENSG00000163545.11	NUAK family kinase 2 [Source:HGNC Symbol;Acc:HGNC:29558]	protein_coding	0.30675	2.41414	0.109874	0.76739	1.23692
CDK5	ENSG00000164885.13	cyclin dependent kinase 5 [Source:HGNC Symbol;Acc:HGNC:1774]	protein_coding	0.19079	5.01576	0.110211	0.767701	1.14139
PHF20L1	ENSG00000129292.21	PHD finger protein 20 like 1 [Source:HGNC Symbol;Acc:HGNC:24280]	protein_coding	0.248486	7.9752	0.110313	0.767701	1.18796
TMA7	ENSG00000232112.3	translation machinery associated 7 homolog [Source:HGNC Symbol;Acc:HGNC:26932]	protein_coding	0.178368	9.42962	0.110485	0.767701	1.1316
ADSS2	ENSG00000035687.10	adenylosuccinate synthase 2 [Source:HGNC Symbol;Acc:HGNC:292]	protein_coding	-0.158286	8.21058	0.110607	0.767701	-1.11596
USF1	ENSG00000158773.14	upstream transcription factor 1 [Source:HGNC Symbol;Acc:HGNC:12593]	protein_coding	0.169186	5.1642	0.110639	0.767701	1.12442
CDK5RAP1	ENSG00000101391.21	CDK5 regulatory subunit associated protein 1 [Source:HGNC Symbol;Acc:HGNC:15880]	protein_coding	-0.368585	1.22572	0.111333	0.771514	-1.29109
PRPF39	ENSG00000185246.18	pre-mRNA processing factor 39 [Source:HGNC Symbol;Acc:HGNC:20314]	protein_coding	0.258989	6.80555	0.111891	0.773917	1.19664
UBR7	ENSG00000012963.15	ubiquitin protein ligase E3 component n-recognin 7 [Source:HGNC Symbol;Acc:HGNC:20344]	protein_coding	-0.596855	-0.0307644	0.112003	0.773917	-1.51242
TMSB4XP1	ENSG00000236876.3	TMSB4X pseudogene 1 [Source:HGNC Symbol;Acc:HGNC:11883]	processed_pseudogene	-0.31568	0.857626	0.112232	0.773917	-1.2446
RBBP5	ENSG00000117222.14	RB binding protein 5, histone lysine methyltransferase complex subunit [Source:HGNC Symbol;Acc:HGNC:9888]	protein_coding	0.126225	7.96135	0.112441	0.773917	1.09143
ASAP2	ENSG00000151693.11	ArfGAP with SH3 domain, ankyrin repeat and PH domain 2 [Source:HGNC Symbol;Acc:HGNC:2721]	protein_coding	0.286201	2.29648	0.112493	0.773917	1.21943
ZDHHC9	ENSG00000188706.13	zinc finger DHHC-type palmitoyltransferase 9 [Source:HGNC Symbol;Acc:HGNC:18475]	protein_coding	0.238626	7.25049	0.112711	0.773917	1.17987
XRCC5	ENSG00000079246.16	X-ray repair cross complementing 5 [Source:HGNC Symbol;Acc:HGNC:12833]	protein_coding	-0.329443	3.25997	0.112872	0.773917	-1.25653
SPG21	ENSG00000090487.11	SPG21 abhydrolase domain containing, maspardin [Source:HGNC Symbol;Acc:HGNC:20373]	protein_coding	-0.282022	2.87081	0.112874	0.773917	-1.2159
EEF1A1P10	ENSG00000243746.1	eukaryotic translation elongation factor 1 alpha 1 pseudogene 10 [Source:HGNC Symbol;Acc:HGNC:3205]	processed_pseudogene	-0.118603	9.20053	0.113033	0.773917	-1.08568
RBM22	ENSG00000086589.12	RNA binding motif protein 22 [Source:HGNC Symbol;Acc:HGNC:25503]	protein_coding	-0.128775	6.87512	0.113248	0.773917	-1.09337
MYL6P2	ENSG00000235808.1	MYL6 pseudogene 2 [Source:HGNC Symbol;Acc:HGNC:23772]	processed_pseudogene	0.458498	0.216542	0.113277	0.773917	1.37411
RPLP0	ENSG00000089157.16	ribosomal protein lateral stalk subunit P0 [Source:HGNC Symbol;Acc:HGNC:10371]	protein_coding	-0.176061	11.1322	0.113744	0.776108	-1.12979
HSPA8P7	ENSG00000224773.2	heat shock protein family A (Hsp70) member 8 pseudogene 7 [Source:HGNC Symbol;Acc:HGNC:44922]	processed_pseudogene	0.482851	0.00261414	0.114033	0.777085	1.3975
POLDIP2	ENSG00000004142.12	DNA polymerase delta interacting protein 2 [Source:HGNC Symbol;Acc:HGNC:23781]	protein_coding	-0.130665	7.69378	0.11479	0.779376	-1.0948
WDR74	ENSG00000133316.16	WD repeat domain 74 [Source:HGNC Symbol;Acc:HGNC:25529]	protein_coding	-0.598013	0.16979	0.114811	0.779376	-1.51363
DYRK1B	ENSG00000105204.14	dual specificity tyrosine phosphorylation regulated kinase 1B [Source:HGNC Symbol;Acc:HGNC:3092]	protein_coding	-0.133238	7.41376	0.114841	0.779376	-1.09675
CLCF1	ENSG00000175505.11	cardiotrophin like cytokine factor 1 [Source:HGNC Symbol;Acc:HGNC:17412]	protein_coding	0.608898	-0.213328	0.115067	0.779376	1.52509
ZFC3H1	ENSG00000133858.17	zinc finger C3H1-type containing [Source:HGNC Symbol;Acc:HGNC:28328]	protein_coding	0.28552	6.59266	0.1151	0.779376	1.21885
BRMS1	ENSG00000174744.14	BRMS1 transcriptional repressor and anoikis regulator [Source:HGNC Symbol;Acc:HGNC:17262]	protein_coding	-0.533105	0.0919927	0.115319	0.779865	-1.44704
GCA	ENSG00000115271.11	grancalcin [Source:HGNC Symbol;Acc:HGNC:15990]	protein_coding	0.250763	4.32662	0.115762	0.781868	1.18984
TRAM2	ENSG00000065308.5	translocation associated membrane protein 2 [Source:HGNC Symbol;Acc:HGNC:16855]	protein_coding	0.390112	3.30626	0.116042	0.782121	1.31049
DNAJC25	ENSG00000059769.20	DnaJ heat shock protein family (Hsp40) member C25 [Source:HGNC Symbol;Acc:HGNC:34187]	protein_coding	0.38734	0.951239	0.116239	0.782121	1.30798
RNF19B	ENSG00000116514.17	ring finger protein 19B [Source:HGNC Symbol;Acc:HGNC:26886]	protein_coding	0.155255	9.16693	0.116316	0.782121	1.11362
USP12PX	ENSG00000226081.2	USP12 pseudogene X-linked [Source:HGNC Symbol;Acc:HGNC:21410]	processed_pseudogene	0.539457	0.249679	0.116386	0.782121	1.45343
HNRNPUL2	ENSG00000214753.4	heterogeneous nuclear ribonucleoprotein U like 2 [Source:HGNC Symbol;Acc:HGNC:25451]	protein_coding	0.199001	5.08557	0.116717	0.782638	1.1479
ATP2C1	ENSG00000017260.20	ATPase secretory pathway Ca2+ transporting 1 [Source:HGNC Symbol;Acc:HGNC:13211]	protein_coding	0.188124	8.43691	0.116757	0.782638	1.13928
SRP68	ENSG00000167881.15	signal recognition particle 68 [Source:HGNC Symbol;Acc:HGNC:11302]	protein_coding	-0.382915	1.70424	0.116937	0.782863	-1.30397
EIF2A	ENSG00000144895.12	eukaryotic translation initiation factor 2A [Source:HGNC Symbol;Acc:HGNC:3254]	protein_coding	-0.218855	3.16569	0.117194	0.783074	-1.16381
ATF7	ENSG00000170653.19	activating transcription factor 7 [Source:HGNC Symbol;Acc:HGNC:792]	protein_coding	0.255633	4.35958	0.117386	0.783074	1.19386
CDC42EP3	ENSG00000163171.8	CDC42 effector protein 3 [Source:HGNC Symbol;Acc:HGNC:16943]	protein_coding	0.167222	4.92925	0.11741	0.783074	1.12289
TSHZ1	ENSG00000179981.11	teashirt zinc finger homeobox 1 [Source:HGNC Symbol;Acc:HGNC:10669]	protein_coding	0.166193	5.14398	0.11783	0.783838	1.12209
ZFX	ENSG00000005889.16	zinc finger protein X-linked [Source:HGNC Symbol;Acc:HGNC:12869]	protein_coding	0.177628	7.05436	0.11808	0.783838	1.13102
NABP1	ENSG00000173559.15	nucleic acid binding protein 1 [Source:HGNC Symbol;Acc:HGNC:26232]	protein_coding	0.324087	3.74231	0.118086	0.783838	1.25187
TSC22D4	ENSG00000166925.9	TSC22 domain family member 4 [Source:HGNC Symbol;Acc:HGNC:21696]	protein_coding	-0.37338	2.3307	0.118113	0.783838	-1.29538
ZBTB43	ENSG00000169155.10	zinc finger and BTB domain containing 43 [Source:HGNC Symbol;Acc:HGNC:17908]	protein_coding	0.294092	3.66567	0.118531	0.785548	1.22611
TEAD1	ENSG00000187079.20	TEA domain transcription factor 1 [Source:HGNC Symbol;Acc:HGNC:11714]	protein_coding	-0.535184	-0.0463566	0.11887	0.785548	-1.44913
TMEM170B	ENSG00000205269.6	transmembrane protein 170B [Source:HGNC Symbol;Acc:HGNC:34244]	protein_coding	0.352178	2.45543	0.118904	0.785548	1.27649
ZCCHC2	ENSG00000141664.10	zinc finger CCHC-type containing 2 [Source:HGNC Symbol;Acc:HGNC:22916]	protein_coding	0.223918	7.21091	0.118973	0.785548	1.1679
NMD3P1	ENSG00000226342.1	NMD3 ribosome export adaptor pseudogene 1 [Source:HGNC Symbol;Acc:HGNC:22672]	processed_pseudogene	-0.24508	2.86538	0.119107	0.785548	-1.18516
ASH2L	ENSG00000129691.16	ASH2 like, histone lysine methyltransferase complex subunit [Source:HGNC Symbol;Acc:HGNC:744]	protein_coding	-0.136446	5.58337	0.119345	0.785551	-1.09919
FOXM1	ENSG00000111206.13	forkhead box M1 [Source:HGNC Symbol;Acc:HGNC:3818]	protein_coding	-0.172389	4.6559	0.119403	0.785551	-1.12692
CKS1BP2	ENSG00000225976.5	CDC28 protein kinase regulatory subunit 1B pseudogene 2 [Source:HGNC Symbol;Acc:HGNC:24232]	processed_pseudogene	0.448604	0.78626	0.11967	0.786336	1.36472
SRSF5	ENSG00000100650.16	serine and arginine rich splicing factor 5 [Source:HGNC Symbol;Acc:HGNC:10787]	protein_coding	-0.266909	11.1709	0.120175	0.788685	-1.20323
PIM3	ENSG00000198355.5	Pim-3 proto-oncogene, serine/threonine kinase [Source:HGNC Symbol;Acc:HGNC:19310]	protein_coding	0.168511	5.36368	0.120705	0.790376	1.1239
APPBP2	ENSG00000062725.10	amyloid beta precursor protein binding protein 2 [Source:HGNC Symbol;Acc:HGNC:622]	protein_coding	0.154296	6.40888	0.120952	0.790376	1.11288
MYL6P5	ENSG00000228118.3	MYL6 pseudogene 5 [Source:HGNC Symbol;Acc:HGNC:51646]	processed_pseudogene	0.370052	1.73188	0.120974	0.790376	1.2924
PIGA	ENSG00000165195.16	phosphatidylinositol glycan anchor biosynthesis class A [Source:HGNC Symbol;Acc:HGNC:8957]	protein_coding	-0.230657	5.90468	0.121127	0.790376	-1.17337
BAZ1A	ENSG00000198604.11	bromodomain adjacent to zinc finger domain 1A [Source:HGNC Symbol;Acc:HGNC:960]	protein_coding	0.14359	9.1109	0.121174	0.790376	1.10465
CELSR3	ENSG00000008300.17	cadherin EGF LAG seven-pass G-type receptor 3 [Source:HGNC Symbol;Acc:HGNC:3230]	protein_coding	0.410314	1.99303	0.121507	0.790393	1.32897
TPST1	ENSG00000169902.15	tyrosylprotein sulfotransferase 1 [Source:HGNC Symbol;Acc:HGNC:12020]	protein_coding	-0.267015	2.57381	0.121696	0.790393	-1.20332
WWC2	ENSG00000151718.16	WW and C2 domain containing 2 [Source:HGNC Symbol;Acc:HGNC:24148]	protein_coding	0.305046	3.20745	0.121717	0.790393	1.23546
MAP3K11	ENSG00000173327.8	mitogen-activated protein kinase kinase kinase 11 [Source:HGNC Symbol;Acc:HGNC:6850]	protein_coding	0.180537	5.74632	0.12177	0.790393	1.13331
WASHC3	ENSG00000120860.11	WASH complex subunit 3 [Source:HGNC Symbol;Acc:HGNC:24256]	protein_coding	0.185095	4.36475	0.122577	0.792766	1.13689
TULP4	ENSG00000130338.13	TUB like protein 4 [Source:HGNC Symbol;Acc:HGNC:15530]	protein_coding	0.454249	1.08824	0.122638	0.792766	1.37007
SMCR8	ENSG00000176994.11	SMCR8-C9orf72 complex subunit [Source:HGNC Symbol;Acc:HGNC:17921]	protein_coding	0.276881	3.91171	0.122705	0.792766	1.21157
SMPD1	ENSG00000166311.10	sphingomyelin phosphodiesterase 1 [Source:HGNC Symbol;Acc:HGNC:11120]	protein_coding	-0.342647	1.41044	0.122752	0.792766	-1.26808
LBH	ENSG00000213626.13	LBH regulator of WNT signaling pathway [Source:HGNC Symbol;Acc:HGNC:29532]	protein_coding	-0.445411	1.64131	0.122879	0.792766	-1.3617
FRMD4A	ENSG00000151474.23	FERM domain containing 4A [Source:HGNC Symbol;Acc:HGNC:25491]	protein_coding	0.270366	7.41647	0.123071	0.793041	1.20611
CHERP	ENSG00000085872.15	calcium homeostasis endoplasmic reticulum protein [Source:HGNC Symbol;Acc:HGNC:16930]	protein_coding	-0.319824	2.31271	0.12327	0.793184	-1.24818
ZFAND5	ENSG00000107372.13	zinc finger AN1-type containing 5 [Source:HGNC Symbol;Acc:HGNC:13008]	protein_coding	-0.144964	10.4052	0.123391	0.793184	-1.1057
CSF1R	ENSG00000182578.14	colony stimulating factor 1 receptor [Source:HGNC Symbol;Acc:HGNC:2433]	protein_coding	0.306236	3.61381	0.123636	0.793803	1.23648
ZSWIM5	ENSG00000162415.7	zinc finger SWIM-type containing 5 [Source:HGNC Symbol;Acc:HGNC:29299]	protein_coding	0.369319	0.262382	0.123957	0.794907	1.29174
AUP1	ENSG00000115307.17	AUP1 lipid droplet regulating VLDL assembly factor [Source:HGNC Symbol;Acc:HGNC:891]	protein_coding	-0.114646	8.6555	0.124318	0.7954	-1.08271
EPC1	ENSG00000120616.16	enhancer of polycomb homolog 1 [Source:HGNC Symbol;Acc:HGNC:19876]	protein_coding	0.18428	8.31411	0.124351	0.7954	1.13625
PFDN6	ENSG00000204220.12	prefoldin subunit 6 [Source:HGNC Symbol;Acc:HGNC:4926]	protein_coding	-0.553756	0.485911	0.124623	0.7954	-1.4679
ACVR2A	ENSG00000121989.15	activin A receptor type 2A [Source:HGNC Symbol;Acc:HGNC:173]	protein_coding	0.271054	3.92735	0.124631	0.7954	1.20669
KLF3	ENSG00000109787.13	KLF transcription factor 3 [Source:HGNC Symbol;Acc:HGNC:16516]	protein_coding	-0.251438	7.32859	0.124874	0.795493	-1.19039
PPP5C	ENSG00000011485.15	protein phosphatase 5 catalytic subunit [Source:HGNC Symbol;Acc:HGNC:9322]	protein_coding	0.14016	6.47116	0.124944	0.795493	1.10203
GTF2F1	ENSG00000125651.14	general transcription factor IIF subunit 1 [Source:HGNC Symbol;Acc:HGNC:4652]	protein_coding	-0.682192	0.408597	0.125122	0.795544	-1.60458
FOXO1	ENSG00000150907.10	forkhead box O1 [Source:HGNC Symbol;Acc:HGNC:3819]	protein_coding	0.44066	0.202272	0.125381	0.795544	1.35722
MTF2	ENSG00000143033.18	metal response element binding transcription factor 2 [Source:HGNC Symbol;Acc:HGNC:29535]	protein_coding	0.124165	8.98001	0.1254	0.795544	1.08988
CDKN2C	ENSG00000123080.12	cyclin dependent kinase inhibitor 2C [Source:HGNC Symbol;Acc:HGNC:1789]	protein_coding	-0.202324	7.77338	0.125919	0.797416	-1.15055
HSPE1	ENSG00000115541.11	heat shock protein family E (Hsp10) member 1 [Source:HGNC Symbol;Acc:HGNC:5269]	protein_coding	0.24309	7.54386	0.125994	0.797416	1.18352
PLPP1	ENSG00000067113.17	phospholipid phosphatase 1 [Source:HGNC Symbol;Acc:HGNC:9228]	protein_coding	-0.370117	4.33986	0.126249	0.798078	-1.29246
ATR	ENSG00000175054.16	ATR serine/threonine kinase [Source:HGNC Symbol;Acc:HGNC:882]	protein_coding	-0.172959	5.35088	0.126662	0.798889	-1.12737
PLEKHA3	ENSG00000116095.11	pleckstrin homology domain containing A3 [Source:HGNC Symbol;Acc:HGNC:14338]	protein_coding	0.275648	1.93475	0.126742	0.798889	1.21054
CDK7	ENSG00000134058.12	cyclin dependent kinase 7 [Source:HGNC Symbol;Acc:HGNC:1778]	protein_coding	-0.427429	1.24e-06	0.126898	0.798889	-1.34483
DEF8	ENSG00000140995.17	differentially expressed in FDCP 8 homolog [Source:HGNC Symbol;Acc:HGNC:25969]	protein_coding	-0.583849	0.195552	0.126977	0.798889	-1.49884
BRINP2	ENSG00000198797.7	BMP/retinoic acid inducible neural specific 2 [Source:HGNC Symbol;Acc:HGNC:13746]	protein_coding	-0.568596	1.99792	0.127555	0.799499	-1.48308
SRP54	ENSG00000100883.13	signal recognition particle 54 [Source:HGNC Symbol;Acc:HGNC:11301]	protein_coding	-0.124503	7.87696	0.127725	0.799499	-1.09013
HAT1	ENSG00000128708.13	histone acetyltransferase 1 [Source:HGNC Symbol;Acc:HGNC:4821]	protein_coding	-0.168982	8.51532	0.127793	0.799499	-1.12427
GIT1	ENSG00000108262.16	GIT ArfGAP 1 [Source:HGNC Symbol;Acc:HGNC:4272]	protein_coding	0.171626	6.9272	0.127943	0.799499	1.12633
C6orf89	ENSG00000198663.17	chromosome 6 open reading frame 89 [Source:HGNC Symbol;Acc:HGNC:21114]	protein_coding	-0.304087	2.26641	0.128077	0.799499	-1.23464
RNF214	ENSG00000167257.11	ring finger protein 214 [Source:HGNC Symbol;Acc:HGNC:25335]	protein_coding	0.155028	5.98069	0.128221	0.799499	1.11344
ARMCX2	ENSG00000184867.14	armadillo repeat containing X-linked 2 [Source:HGNC Symbol;Acc:HGNC:16869]	protein_coding	0.262	2.29734	0.128221	0.799499	1.19914
TARDBP	ENSG00000120948.19	TAR DNA binding protein [Source:HGNC Symbol;Acc:HGNC:11571]	protein_coding	0.191307	10.0308	0.128274	0.799499	1.1418
TRAM1	ENSG00000067167.8	translocation associated membrane protein 1 [Source:HGNC Symbol;Acc:HGNC:20568]	protein_coding	-0.619443	0.42535	0.128763	0.801608	-1.53628
B4GALT3	ENSG00000158850.15	beta-1,4-galactosyltransferase 3 [Source:HGNC Symbol;Acc:HGNC:926]	protein_coding	-0.45297	0.932021	0.128964	0.801926	-1.36886
ARHGEF3	ENSG00000163947.12	Rho guanine nucleotide exchange factor 3 [Source:HGNC Symbol;Acc:HGNC:683]	protein_coding	-0.270566	3.38645	0.129322	0.802373	-1.20628
RRM2P3	ENSG00000214018.3	ribonucleotide reductase M2 polypeptide pseudogene 3 [Source:HGNC Symbol;Acc:HGNC:10455]	processed_pseudogene	-0.366741	1.8732	0.129337	0.802373	-1.28944
ANXA5	ENSG00000164111.15	annexin A5 [Source:HGNC Symbol;Acc:HGNC:543]	protein_coding	-0.925537	0.233167	0.129824	0.803842	-1.89939
ZNF787	ENSG00000142409.6	zinc finger protein 787 [Source:HGNC Symbol;Acc:HGNC:26998]	protein_coding	0.222719	3.90477	0.129923	0.803842	1.16693
DLK1	ENSG00000185559.16	delta like non-canonical Notch ligand 1 [Source:HGNC Symbol;Acc:HGNC:2907]	protein_coding	-0.759572	0.269561	0.130217	0.803842	-1.69299
BTF3L4P2	ENSG00000213189.5	basic transcription factor 3 like 4 pseudogene 2 [Source:HGNC Symbol;Acc:HGNC:39646]	transcribed_processed_pseudogene	-0.223014	2.38403	0.130454	0.803842	-1.16717
PPP1R14BP3	ENSG00000179967.11	protein phosphatase 1 regulatory inhibitor subunit 14B pseudogene 3 [Source:HGNC Symbol;Acc:HGNC:16330]	processed_pseudogene	0.689438	3.67623	0.130456	0.803842	1.61266
SMYD5	ENSG00000135632.12	SMYD family member 5 [Source:HGNC Symbol;Acc:HGNC:16258]	protein_coding	-0.261558	2.05812	0.13066	0.803842	-1.19877
GABPB1	ENSG00000104064.18	GA binding protein transcription factor subunit beta 1 [Source:HGNC Symbol;Acc:HGNC:4074]	protein_coding	-0.123996	6.79432	0.130869	0.803842	-1.08975
SNX11	ENSG00000002919.15	sorting nexin 11 [Source:HGNC Symbol;Acc:HGNC:14975]	protein_coding	0.669944	1.6392	0.131153	0.803842	1.59101
RNMT	ENSG00000101654.18	RNA guanine-7 methyltransferase [Source:HGNC Symbol;Acc:HGNC:10075]	protein_coding	-0.152922	5.27747	0.131201	0.803842	-1.11182
EEF1A1P17	ENSG00000257907.2	eukaryotic translation elongation factor 1 alpha 1 pseudogene 17 [Source:HGNC Symbol;Acc:HGNC:37890]	processed_pseudogene	0.173093	9.8241	0.131256	0.803842	1.12747
CHST2	ENSG00000175040.6	carbohydrate sulfotransferase 2 [Source:HGNC Symbol;Acc:HGNC:1970]	protein_coding	-0.452198	1.98753	0.131398	0.803842	-1.36812
RPS9	ENSG00000170889.14	ribosomal protein S9 [Source:HGNC Symbol;Acc:HGNC:10442]	protein_coding	-0.42062	3.85697	0.131528	0.803842	-1.3385
FHOD1	ENSG00000135723.14	formin homology 2 domain containing 1 [Source:HGNC Symbol;Acc:HGNC:17905]	protein_coding	-0.643492	0.0139151	0.131625	0.803842	-1.56211
RAP2A	ENSG00000125249.7	RAP2A, member of RAS oncogene family [Source:HGNC Symbol;Acc:HGNC:9861]	protein_coding	0.200871	6.54533	0.131832	0.803842	1.14939
UTP11	ENSG00000183520.12	UTP11 small subunit processome component [Source:HGNC Symbol;Acc:HGNC:24329]	protein_coding	-0.412894	0.976772	0.131837	0.803842	-1.33135
RASA3	ENSG00000185989.11	RAS p21 protein activator 3 [Source:HGNC Symbol;Acc:HGNC:20331]	protein_coding	0.204062	6.15225	0.132082	0.804419	1.15194
KAZN	ENSG00000189337.17	kazrin, periplakin interacting protein [Source:HGNC Symbol;Acc:HGNC:29173]	protein_coding	0.408888	0.355934	0.132543	0.80606	1.32766
CHMP1A	ENSG00000131165.16	charged multivesicular body protein 1A [Source:HGNC Symbol;Acc:HGNC:8740]	protein_coding	-0.136664	6.04831	0.133369	0.80606	-1.09936
DDX4	ENSG00000152670.19	DEAD-box helicase 4 [Source:HGNC Symbol;Acc:HGNC:18700]	protein_coding	-0.440882	0.523552	0.133435	0.80606	-1.35743
SLC9A5	ENSG00000135740.17	solute carrier family 9 member A5 [Source:HGNC Symbol;Acc:HGNC:11078]	protein_coding	0.498929	0.520798	0.1337	0.80606	1.41316
FAM193A	ENSG00000125386.16	family with sequence similarity 193 member A [Source:HGNC Symbol;Acc:HGNC:16822]	protein_coding	0.160554	4.97953	0.133735	0.80606	1.11772
BOD1L1	ENSG00000038219.13	biorientation of chromosomes in cell division 1 like 1 [Source:HGNC Symbol;Acc:HGNC:31792]	protein_coding	0.21282	3.72609	0.133793	0.80606	1.15895
PFKFB4	ENSG00000114268.12	6-phosphofructo-2-kinase/fructose-2,6-biphosphatase 4 [Source:HGNC Symbol;Acc:HGNC:8875]	protein_coding	0.368055	0.159378	0.133903	0.80606	1.29061
RACGAP1	ENSG00000161800.13	Rac GTPase activating protein 1 [Source:HGNC Symbol;Acc:HGNC:9804]	protein_coding	-0.435421	0.381183	0.134139	0.80606	-1.35231
SLC30A9	ENSG00000014824.14	solute carrier family 30 member 9 [Source:HGNC Symbol;Acc:HGNC:1329]	protein_coding	-0.287221	5.90793	0.134221	0.80606	-1.22029
RBM39	ENSG00000131051.24	RNA binding motif protein 39 [Source:HGNC Symbol;Acc:HGNC:15923]	protein_coding	0.221442	10.1429	0.134519	0.80606	1.1659
NFIC	ENSG00000141905.19	nuclear factor I C [Source:HGNC Symbol;Acc:HGNC:7786]	protein_coding	-0.167608	4.65083	0.134623	0.80606	-1.12319
STRADB	ENSG00000082146.13	STE20 related adaptor beta [Source:HGNC Symbol;Acc:HGNC:13205]	protein_coding	-0.243853	6.88536	0.134825	0.80606	-1.18415
SLC25A35	ENSG00000125434.11	solute carrier family 25 member 35 [Source:HGNC Symbol;Acc:HGNC:31921]	protein_coding	0.346018	0.720619	0.134877	0.80606	1.27105
ATXN7	ENSG00000163635.20	ataxin 7 [Source:HGNC Symbol;Acc:HGNC:10560]	protein_coding	0.244953	3.0758	0.134932	0.80606	1.18505
H2AC20	ENSG00000184260.6	H2A clustered histone 20 [Source:HGNC Symbol;Acc:HGNC:4738]	protein_coding	0.444818	0.209131	0.134983	0.80606	1.36114
NSA2	ENSG00000164346.10	NSA2 ribosome biogenesis factor [Source:HGNC Symbol;Acc:HGNC:30728]	protein_coding	-0.377139	1.25182	0.135014	0.80606	-1.29876
SCAF1	ENSG00000126461.15	SR-related CTD associated factor 1 [Source:HGNC Symbol;Acc:HGNC:30403]	protein_coding	-0.231883	3.64336	0.135029	0.80606	-1.17437
CCNB1	ENSG00000134057.15	cyclin B1 [Source:HGNC Symbol;Acc:HGNC:1579]	protein_coding	-0.607097	0.680138	0.135074	0.80606	-1.52319
CAPN1	ENSG00000014216.16	calpain 1 [Source:HGNC Symbol;Acc:HGNC:1476]	protein_coding	-0.136606	6.94861	0.135751	0.809191	-1.09932
GARS1	ENSG00000106105.15	glycyl-tRNA synthetase 1 [Source:HGNC Symbol;Acc:HGNC:4162]	protein_coding	-0.144267	7.36504	0.135952	0.809482	-1.10517
ACVR2B	ENSG00000114739.14	activin A receptor type 2B [Source:HGNC Symbol;Acc:HGNC:174]	protein_coding	0.284119	1.72725	0.136361	0.811015	1.21767
CBX2	ENSG00000173894.11	chromobox 2 [Source:HGNC Symbol;Acc:HGNC:1552]	protein_coding	0.256141	1.46792	0.136531	0.811116	1.19428
BMS1	ENSG00000165733.8	BMS1 ribosome biogenesis factor [Source:HGNC Symbol;Acc:HGNC:23505]	protein_coding	-0.23298	3.4385	0.136804	0.811226	-1.17526
PGD	ENSG00000142657.21	phosphogluconate dehydrogenase [Source:HGNC Symbol;Acc:HGNC:8891]	protein_coding	-0.282429	3.45025	0.137037	0.811226	-1.21624
RPN1	ENSG00000163902.12	ribophorin I [Source:HGNC Symbol;Acc:HGNC:10381]	protein_coding	-0.34677	2.27663	0.137196	0.811226	-1.27171
ZZEF1	ENSG00000074755.15	zinc finger ZZ-type and EF-hand domain containing 1 [Source:HGNC Symbol;Acc:HGNC:29027]	protein_coding	0.240258	6.17414	0.137377	0.811226	1.1812
DVL3	ENSG00000161202.20	dishevelled segment polarity protein 3 [Source:HGNC Symbol;Acc:HGNC:3087]	protein_coding	0.210137	4.77757	0.137408	0.811226	1.1568
DYNLL1P1	ENSG00000205579.3	dynein light chain LC8-type 1 pseudogene 1 [Source:HGNC Symbol;Acc:HGNC:20723]	processed_pseudogene	0.27037	4.20013	0.137462	0.811226	1.20612
PTMAP8	ENSG00000243014.1	prothymosin alpha pseudogene 8 [Source:HGNC Symbol;Acc:HGNC:42437]	processed_pseudogene	-0.35632	2.66277	0.137623	0.811277	-1.28016
ALS2	ENSG00000003393.16	alsin Rho guanine nucleotide exchange factor ALS2 [Source:HGNC Symbol;Acc:HGNC:443]	protein_coding	0.253999	1.45366	0.13838	0.814838	1.19251
SLC35A2	ENSG00000102100.16	solute carrier family 35 member A2 [Source:HGNC Symbol;Acc:HGNC:11022]	protein_coding	0.153119	5.29906	0.138603	0.815115	1.11197
DIS3	ENSG00000083520.15	DIS3 homolog, exosome endoribonuclease and 3'-5' exoribonuclease [Source:HGNC Symbol;Acc:HGNC:20604]	protein_coding	-0.530364	0.129646	0.138773	0.815115	-1.44429
INHBA	ENSG00000122641.11	inhibin subunit beta A [Source:HGNC Symbol;Acc:HGNC:6066]	protein_coding	0.301804	7.22444	0.138886	0.815115	1.23268
AHNAK	ENSG00000124942.14	AHNAK nucleoprotein [Source:HGNC Symbol;Acc:HGNC:347]	protein_coding	0.322784	6.87574	0.139517	0.817915	1.25074
KANSL1L	ENSG00000144445.17	KAT8 regulatory NSL complex subunit 1 like [Source:HGNC Symbol;Acc:HGNC:26310]	protein_coding	0.185283	4.13642	0.139891	0.81828	1.13704
NPNT	ENSG00000168743.13	nephronectin [Source:HGNC Symbol;Acc:HGNC:27405]	protein_coding	-0.507181	-0.0873396	0.140082	0.81828	-1.42127
TENT4A	ENSG00000112941.14	terminal nucleotidyltransferase 4A [Source:HGNC Symbol;Acc:HGNC:16705]	protein_coding	0.207129	5.34795	0.14014	0.81828	1.15439
PPIAP7	ENSG00000173810.9	peptidylprolyl isomerase A pseudogene 7 [Source:HGNC Symbol;Acc:HGNC:9270]	processed_pseudogene	0.501622	0.11579	0.140218	0.81828	1.4158
HNRNPA3P1	ENSG00000226790.3	heterogeneous nuclear ribonucleoprotein A3 pseudogene 1 [Source:HGNC Symbol;Acc:HGNC:13729]	processed_pseudogene	-0.19824	8.85826	0.14043	0.81828	-1.1473
HPRT1	ENSG00000165704.15	hypoxanthine phosphoribosyltransferase 1 [Source:HGNC Symbol;Acc:HGNC:5157]	protein_coding	-0.120682	9.63407	0.1405	0.81828	-1.08725
FN1	ENSG00000115414.21	fibronectin 1 [Source:HGNC Symbol;Acc:HGNC:3778]	protein_coding	0.31169	7.08997	0.140964	0.818301	1.24116
KIF13B	ENSG00000197892.13	kinesin family member 13B [Source:HGNC Symbol;Acc:HGNC:14405]	protein_coding	0.358687	2.10302	0.140968	0.818301	1.28226
PGDP1	ENSG00000265273.1	phosphogluconate dehydrogenase pseudogene 1 [Source:HGNC Symbol;Acc:HGNC:8892]	processed_pseudogene	-0.378669	0.324233	0.141024	0.818301	-1.30014
RNF5P1	ENSG00000253570.1	ring finger protein 5 pseudogene 1 [Source:HGNC Symbol;Acc:HGNC:31053]	processed_pseudogene	0.171651	4.68062	0.141118	0.818301	1.12635
TXLNG	ENSG00000086712.13	taxilin gamma [Source:HGNC Symbol;Acc:HGNC:18578]	protein_coding	-0.165791	5.58839	0.141529	0.819789	-1.12178
NONO	ENSG00000147140.17	non-POU domain containing octamer binding [Source:HGNC Symbol;Acc:HGNC:7871]	protein_coding	-0.0944885	10.1557	0.141835	0.820674	-1.06769
KIF21B	ENSG00000116852.15	kinesin family member 21B [Source:HGNC Symbol;Acc:HGNC:29442]	protein_coding	0.336642	5.12316	0.141997	0.820719	1.26281
ADCY9	ENSG00000162104.10	adenylate cyclase 9 [Source:HGNC Symbol;Acc:HGNC:240]	protein_coding	0.406343	1.13745	0.142212	0.82107	1.32532
CARHSP1	ENSG00000153048.11	calcium regulated heat stable protein 1 [Source:HGNC Symbol;Acc:HGNC:17150]	protein_coding	-0.384259	1.66808	0.142788	0.822363	-1.30519
CTDSPL	ENSG00000144677.15	CTD small phosphatase like [Source:HGNC Symbol;Acc:HGNC:16890]	protein_coding	0.257612	3.61114	0.142873	0.822363	1.1955
METTL14	ENSG00000145388.15	methyltransferase 14, N6-adenosine-methyltransferase non-catalytic subunit [Source:HGNC Symbol;Acc:HGNC:29330]	protein_coding	-0.128544	5.51286	0.142957	0.822363	-1.09319
PRELID1P4	ENSG00000259592.1	PRELID1 pseudogene 4 [Source:HGNC Symbol;Acc:HGNC:43889]	processed_pseudogene	0.353292	1.26786	0.14308	0.822363	1.27747
ACTR1B	ENSG00000115073.8	actin related protein 1B [Source:HGNC Symbol;Acc:HGNC:168]	protein_coding	-0.435409	0.727313	0.143208	0.822363	-1.35229
PTPN2P1	ENSG00000228196.1	PTPN2 pseudogene 1 [Source:HGNC Symbol;Acc:HGNC:9653]	processed_pseudogene	0.227198	2.12999	0.143743	0.824551	1.17056
PFKFB1	ENSG00000158571.11	6-phosphofructo-2-kinase/fructose-2,6-biphosphatase 1 [Source:HGNC Symbol;Acc:HGNC:8872]	protein_coding	0.558323	-0.0481551	0.144344	0.824759	1.47256
PHC3	ENSG00000173889.16	polyhomeotic homolog 3 [Source:HGNC Symbol;Acc:HGNC:15682]	protein_coding	0.2651	5.00062	0.144393	0.824759	1.20172
PACS1	ENSG00000175115.13	phosphofurin acidic cluster sorting protein 1 [Source:HGNC Symbol;Acc:HGNC:30032]	protein_coding	-0.118916	7.05546	0.144507	0.824759	-1.08592
NGLY1	ENSG00000151092.18	N-glycanase 1 [Source:HGNC Symbol;Acc:HGNC:17646]	protein_coding	-0.172455	3.71921	0.144524	0.824759	-1.12697
EIF4E	ENSG00000151247.13	eukaryotic translation initiation factor 4E [Source:HGNC Symbol;Acc:HGNC:3287]	protein_coding	-0.130361	8.19913	0.144553	0.824759	-1.09457
DYNLL1P2	ENSG00000258605.1	dynein light chain LC8-type 1 pseudogene 2 [Source:HGNC Symbol;Acc:HGNC:20724]	processed_pseudogene	0.269807	3.80189	0.144768	0.825101	1.20565
UTP25	ENSG00000117597.18	UTP25 small subunit processome component [Source:HGNC Symbol;Acc:HGNC:28440]	protein_coding	0.22683	2.11364	0.145163	0.825454	1.17026
RBM33	ENSG00000184863.11	RNA binding motif protein 33 [Source:HGNC Symbol;Acc:HGNC:27223]	protein_coding	0.223174	4.19604	0.145293	0.825454	1.1673
APEH	ENSG00000164062.13	acylaminoacyl-peptide hydrolase [Source:HGNC Symbol;Acc:HGNC:586]	protein_coding	-0.234012	7.29807	0.145295	0.825454	-1.1761
ANKRD12	ENSG00000101745.17	ankyrin repeat domain 12 [Source:HGNC Symbol;Acc:HGNC:29135]	protein_coding	0.23246	4.16903	0.145749	0.826931	1.17484
WDR62	ENSG00000075702.19	WD repeat domain 62 [Source:HGNC Symbol;Acc:HGNC:24502]	protein_coding	-0.204897	3.14305	0.146077	0.826931	-1.1526
LEO1	ENSG00000166477.13	LEO1 homolog, Paf1/RNA polymerase II complex component [Source:HGNC Symbol;Acc:HGNC:30401]	protein_coding	0.14146	5.9177	0.146216	0.826931	1.10302
CLSPN	ENSG00000092853.14	claspin [Source:HGNC Symbol;Acc:HGNC:19715]	protein_coding	-0.210093	5.23763	0.146253	0.826931	-1.15676
LATS2	ENSG00000150457.9	large tumor suppressor kinase 2 [Source:HGNC Symbol;Acc:HGNC:6515]	protein_coding	0.199948	3.09433	0.146461	0.826931	1.14866
UNC45A	ENSG00000140553.18	unc-45 myosin chaperone A [Source:HGNC Symbol;Acc:HGNC:30594]	protein_coding	-0.349145	1.87798	0.146646	0.826931	-1.27381
ADIPOR1	ENSG00000159346.13	adiponectin receptor 1 [Source:HGNC Symbol;Acc:HGNC:24040]	protein_coding	-0.121288	10.9708	0.146924	0.826931	-1.08771
CDH2	ENSG00000170558.10	cadherin 2 [Source:HGNC Symbol;Acc:HGNC:1759]	protein_coding	-0.48401	1.42148	0.146988	0.826931	-1.39863
TRIM62	ENSG00000116525.14	tripartite motif containing 62 [Source:HGNC Symbol;Acc:HGNC:25574]	protein_coding	0.373286	1.99478	0.147185	0.826931	1.2953
ZC3H18	ENSG00000158545.16	zinc finger CCCH-type containing 18 [Source:HGNC Symbol;Acc:HGNC:25091]	protein_coding	-0.160237	3.86316	0.147284	0.826931	-1.11747
TBC1D8	ENSG00000204634.13	TBC1 domain family member 8 [Source:HGNC Symbol;Acc:HGNC:17791]	protein_coding	0.250133	6.72091	0.147324	0.826931	1.18932
MFN2	ENSG00000116688.18	mitofusin 2 [Source:HGNC Symbol;Acc:HGNC:16877]	protein_coding	-0.230858	4.29112	0.147417	0.826931	-1.17353
AXIN1	ENSG00000103126.15	axin 1 [Source:HGNC Symbol;Acc:HGNC:903]	protein_coding	-0.241663	2.97049	0.147847	0.827996	-1.18235
SLC35D1	ENSG00000116704.8	solute carrier family 35 member D1 [Source:HGNC Symbol;Acc:HGNC:20800]	protein_coding	0.186602	3.47655	0.147917	0.827996	1.13808
SUGP1	ENSG00000105705.16	SURP and G-patch domain containing 1 [Source:HGNC Symbol;Acc:HGNC:18643]	protein_coding	-0.22	2.48789	0.148255	0.829016	-1.16473
NR2F2	ENSG00000185551.15	nuclear receptor subfamily 2 group F member 2 [Source:HGNC Symbol;Acc:HGNC:7976]	protein_coding	-0.327529	3.76485	0.14843	0.829126	-1.25486
SMTN	ENSG00000183963.19	smoothelin [Source:HGNC Symbol;Acc:HGNC:11126]	protein_coding	0.193975	5.99294	0.148646	0.82946	1.14391
SMARCD1	ENSG00000066117.15	SWI/SNF related, matrix associated, actin dependent regulator of chromatin, subfamily d, member 1 [Source:HGNC Symbol;Acc:HGNC:11106]	protein_coding	-0.123338	7.11981	0.148962	0.82971	-1.08925
MED13	ENSG00000108510.10	mediator complex subunit 13 [Source:HGNC Symbol;Acc:HGNC:22474]	protein_coding	0.182652	9.00078	0.149181	0.82971	1.13497
ZMYND19	ENSG00000165724.6	zinc finger MYND-type containing 19 [Source:HGNC Symbol;Acc:HGNC:21146]	protein_coding	0.253479	5.27075	0.149273	0.82971	1.19208
ABCB1	ENSG00000085563.15	ATP binding cassette subfamily B member 1 [Source:HGNC Symbol;Acc:HGNC:40]	protein_coding	0.476386	-0.0163301	0.14943	0.82971	1.39125
MAPK6P4	ENSG00000215179.5	mitogen-activated protein kinase 6 pseudogene 4 [Source:HGNC Symbol;Acc:HGNC:18456]	processed_pseudogene	0.384873	0.985464	0.149469	0.82971	1.30574
KLF11	ENSG00000172059.11	KLF transcription factor 11 [Source:HGNC Symbol;Acc:HGNC:11811]	protein_coding	-0.457435	0.209946	0.14967	0.829961	-1.3731
TEX30	ENSG00000151287.17	testis expressed 30 [Source:HGNC Symbol;Acc:HGNC:25188]	protein_coding	0.142085	5.79028	0.149941	0.830601	1.1035
ATAD2B	ENSG00000119778.15	ATPase family AAA domain containing 2B [Source:HGNC Symbol;Acc:HGNC:29230]	protein_coding	0.183312	6.76129	0.150216	0.830784	1.13549
GMPS	ENSG00000163655.16	guanine monophosphate synthase [Source:HGNC Symbol;Acc:HGNC:4378]	protein_coding	-0.144006	8.42115	0.150286	0.830784	-1.10497
OSBPL8	ENSG00000091039.17	oxysterol binding protein like 8 [Source:HGNC Symbol;Acc:HGNC:16396]	protein_coding	0.197312	4.90926	0.150606	0.830804	1.14656
CCDC124	ENSG00000007080.11	coiled-coil domain containing 124 [Source:HGNC Symbol;Acc:HGNC:25171]	protein_coding	-0.57505	0.725842	0.150665	0.830804	-1.48973
TTLL4	ENSG00000135912.11	tubulin tyrosine ligase like 4 [Source:HGNC Symbol;Acc:HGNC:28976]	protein_coding	-0.467027	0.617757	0.150759	0.830804	-1.38226
SLC39A9	ENSG00000029364.12	solute carrier family 39 member 9 [Source:HGNC Symbol;Acc:HGNC:20182]	protein_coding	-0.559135	0.180594	0.150914	0.830804	-1.47339
RAD51	ENSG00000051180.17	RAD51 recombinase [Source:HGNC Symbol;Acc:HGNC:9817]	protein_coding	-0.226061	3.77304	0.151074	0.83083	-1.16964
ITPRID2	ENSG00000138434.17	ITPR interacting domain containing 2 [Source:HGNC Symbol;Acc:HGNC:11319]	protein_coding	0.310301	3.92264	0.15126	0.830992	1.23997
EIF5	ENSG00000100664.11	eukaryotic translation initiation factor 5 [Source:HGNC Symbol;Acc:HGNC:3299]	protein_coding	-0.140633	11.042	0.151503	0.831469	-1.10239
TMBIM1	ENSG00000135926.15	transmembrane BAX inhibitor motif containing 1 [Source:HGNC Symbol;Acc:HGNC:23410]	protein_coding	-0.396073	2.14273	0.152626	0.834205	-1.31592
RPL35	ENSG00000136942.15	ribosomal protein L35 [Source:HGNC Symbol;Acc:HGNC:10344]	protein_coding	-0.392353	3.39004	0.15271	0.834205	-1.31253
FTSJ3	ENSG00000108592.17	FtsJ RNA 2'-O-methyltransferase 3 [Source:HGNC Symbol;Acc:HGNC:17136]	protein_coding	-0.151265	5.02742	0.152713	0.834205	-1.11054
BMP4	ENSG00000125378.16	bone morphogenetic protein 4 [Source:HGNC Symbol;Acc:HGNC:1071]	protein_coding	-0.408827	2.03798	0.152721	0.834205	-1.32761
IGF1	ENSG00000017427.17	insulin like growth factor 1 [Source:HGNC Symbol;Acc:HGNC:5464]	protein_coding	-0.345029	3.12256	0.152813	0.834205	-1.27018
BCKDK	ENSG00000103507.14	branched chain keto acid dehydrogenase kinase [Source:HGNC Symbol;Acc:HGNC:16902]	protein_coding	-0.131967	6.78633	0.153334	0.834205	-1.09579
SMAP1	ENSG00000112305.15	small ArfGAP 1 [Source:HGNC Symbol;Acc:HGNC:19651]	protein_coding	-0.184738	9.25041	0.153595	0.834205	-1.13661
SCAI	ENSG00000173611.18	suppressor of cancer cell invasion [Source:HGNC Symbol;Acc:HGNC:26709]	protein_coding	0.308462	2.95779	0.153764	0.834205	1.23839
TLNRD1	ENSG00000140406.4	talin rod domain containing 1 [Source:HGNC Symbol;Acc:HGNC:13519]	protein_coding	0.174847	7.91758	0.153785	0.834205	1.12884
RPL35AP32	ENSG00000243404.2	ribosomal protein L35a pseudogene 32 [Source:HGNC Symbol;Acc:HGNC:36269]	processed_pseudogene	0.412839	0.261097	0.153861	0.834205	1.3313
HES7	ENSG00000179111.9	hes family bHLH transcription factor 7 [Source:HGNC Symbol;Acc:HGNC:15977]	protein_coding	0.358096	0.704678	0.154152	0.834205	1.28173
GIPC1	ENSG00000123159.16	GIPC PDZ domain containing family member 1 [Source:HGNC Symbol;Acc:HGNC:1226]	protein_coding	-0.367359	1.02565	0.154165	0.834205	-1.28999
RLF	ENSG00000117000.9	RLF zinc finger [Source:HGNC Symbol;Acc:HGNC:10025]	protein_coding	0.177201	4.72677	0.154225	0.834205	1.13069
MAPRE3	ENSG00000084764.12	microtubule associated protein RP/EB family member 3 [Source:HGNC Symbol;Acc:HGNC:6892]	protein_coding	-0.273625	1.75798	0.15423	0.834205	-1.20884
RPL13AP16	ENSG00000226624.1	ribosomal protein L13a pseudogene 16 [Source:HGNC Symbol;Acc:HGNC:35722]	processed_pseudogene	-0.397243	-0.188645	0.154349	0.834205	-1.31699
BCS1L	ENSG00000074582.15	BCS1 homolog, ubiquinol-cytochrome c reductase complex chaperone [Source:HGNC Symbol;Acc:HGNC:1020]	protein_coding	0.182814	3.65235	0.154756	0.835555	1.1351
CSNK1A1	ENSG00000113712.19	casein kinase 1 alpha 1 [Source:HGNC Symbol;Acc:HGNC:2451]	protein_coding	-0.102487	9.7486	0.155349	0.836763	-1.07362
ITFG2	ENSG00000111203.13	integrin alpha FG-GAP repeat containing 2 [Source:HGNC Symbol;Acc:HGNC:30879]	protein_coding	-0.324154	0.975372	0.15556	0.836763	-1.25193
YBX1P10	ENSG00000213866.3	Y-box binding protein 1 pseudogene 10 [Source:HGNC Symbol;Acc:HGNC:42432]	processed_pseudogene	0.110677	7.30255	0.155902	0.836763	1.07973
CDK6	ENSG00000105810.10	cyclin dependent kinase 6 [Source:HGNC Symbol;Acc:HGNC:1777]	protein_coding	0.255993	4.74167	0.155948	0.836763	1.19416
S100A6	ENSG00000197956.10	S100 calcium binding protein A6 [Source:HGNC Symbol;Acc:HGNC:10496]	protein_coding	-0.183512	11.924	0.155979	0.836763	-1.13564
USP27X	ENSG00000273820.2	ubiquitin specific peptidase 27 X-linked [Source:HGNC Symbol;Acc:HGNC:13486]	protein_coding	0.31401	1.38526	0.155984	0.836763	1.24316
HSP90B1	ENSG00000166598.16	heat shock protein 90 beta family member 1 [Source:HGNC Symbol;Acc:HGNC:12028]	protein_coding	0.144802	10.0635	0.156147	0.836763	1.10558
GLS2	ENSG00000135423.13	glutaminase 2 [Source:HGNC Symbol;Acc:HGNC:29570]	protein_coding	-0.384912	2.13681	0.156293	0.836763	-1.30578
VRK1	ENSG00000100749.9	VRK serine/threonine kinase 1 [Source:HGNC Symbol;Acc:HGNC:12718]	protein_coding	-0.114512	6.79898	0.15661	0.836763	-1.08261
HNRNPA3P3	ENSG00000214653.4	heterogeneous nuclear ribonucleoprotein A3 pseudogene 3 [Source:HGNC Symbol;Acc:HGNC:39772]	processed_pseudogene	-0.121786	7.89572	0.156712	0.836763	-1.08808
ZRANB2	ENSG00000132485.14	zinc finger RANBP2-type containing 2 [Source:HGNC Symbol;Acc:HGNC:13058]	protein_coding	-0.13598	7.56585	0.156936	0.836763	-1.09884
YWHAG	ENSG00000170027.7	tyrosine 3-monooxygenase/tryptophan 5-monooxygenase activation protein gamma [Source:HGNC Symbol;Acc:HGNC:12852]	protein_coding	0.144853	6.10388	0.156993	0.836763	1.10562
TMEM59	ENSG00000116209.12	transmembrane protein 59 [Source:HGNC Symbol;Acc:HGNC:1239]	protein_coding	-0.118557	8.13591	0.157102	0.836763	-1.08565
TCEA1P2	ENSG00000230409.3	transcription elongation factor A1 pseudogene 2 [Source:HGNC Symbol;Acc:HGNC:29891]	processed_pseudogene	-0.128459	7.46788	0.157178	0.836763	-1.09313
INTS5	ENSG00000185085.2	integrator complex subunit 5 [Source:HGNC Symbol;Acc:HGNC:29352]	protein_coding	-0.388074	1.25208	0.158559	0.843272	-1.30864
PIKFYVE	ENSG00000115020.17	phosphoinositide kinase, FYVE-type zinc finger containing [Source:HGNC Symbol;Acc:HGNC:23785]	protein_coding	0.27171	5.5511	0.15902	0.844885	1.20724
UBBP3	ENSG00000223962.1	ubiquitin B pseudogene 3 [Source:HGNC Symbol;Acc:HGNC:12466]	processed_pseudogene	-0.176035	4.03832	0.159371	0.845861	-1.12978
RMDN1	ENSG00000176623.12	regulator of microtubule dynamics 1 [Source:HGNC Symbol;Acc:HGNC:24285]	protein_coding	-0.201526	3.97765	0.159921	0.845861	-1.14991
HSPE1P4	ENSG00000258153.1	heat shock protein family E (Hsp10) member 1 pseudogene 4 [Source:HGNC Symbol;Acc:HGNC:49323]	processed_pseudogene	0.445956	0.241587	0.159933	0.845861	1.36222
SEMA6A	ENSG00000092421.17	semaphorin 6A [Source:HGNC Symbol;Acc:HGNC:10738]	protein_coding	-0.47923	0.481472	0.159962	0.845861	-1.394
KCNC3	ENSG00000131398.15	potassium voltage-gated channel subfamily C member 3 [Source:HGNC Symbol;Acc:HGNC:6235]	protein_coding	-0.6909	0.386079	0.159998	0.845861	-1.61429
RHOQP3	ENSG00000230756.1	ras homolog family member Q pseudogene 3 [Source:HGNC Symbol;Acc:HGNC:37837]	processed_pseudogene	0.414253	0.392938	0.160237	0.846287	1.33261
PRKRIP1	ENSG00000128563.13	PRKR interacting protein 1 [Source:HGNC Symbol;Acc:HGNC:21894]	protein_coding	0.139681	6.39426	0.160663	0.847694	1.10166
RPF1	ENSG00000117133.11	ribosome production factor 1 homolog [Source:HGNC Symbol;Acc:HGNC:30350]	protein_coding	-0.167227	4.66009	0.161383	0.849868	-1.1229
PCNA	ENSG00000132646.11	proliferating cell nuclear antigen [Source:HGNC Symbol;Acc:HGNC:8729]	protein_coding	-0.268427	2.54853	0.161496	0.849868	-1.20449
RER1	ENSG00000157916.20	retention in endoplasmic reticulum sorting receptor 1 [Source:HGNC Symbol;Acc:HGNC:30309]	protein_coding	-0.598864	0.560702	0.161553	0.849868	-1.51452
CDC25A	ENSG00000164045.12	cell division cycle 25A [Source:HGNC Symbol;Acc:HGNC:1725]	protein_coding	-0.51573	0.525514	0.161749	0.850058	-1.42972
ARHGAP26	ENSG00000145819.18	Rho GTPase activating protein 26 [Source:HGNC Symbol;Acc:HGNC:17073]	protein_coding	0.338417	4.83064	0.162052	0.850168	1.26437
CNNM4	ENSG00000158158.12	cyclin and CBS domain divalent metal cation transport mediator 4 [Source:HGNC Symbol;Acc:HGNC:105]	protein_coding	0.372036	0.990076	0.162089	0.850168	1.29418
HSPA4L	ENSG00000164070.12	heat shock protein family A (Hsp70) member 4 like [Source:HGNC Symbol;Acc:HGNC:17041]	protein_coding	0.181706	4.26848	0.16301	0.854157	1.13422
CTSH	ENSG00000103811.18	cathepsin H [Source:HGNC Symbol;Acc:HGNC:2535]	protein_coding	-0.419518	0.0929662	0.163438	0.85552	-1.33748
ZBTB2	ENSG00000181472.5	zinc finger and BTB domain containing 2 [Source:HGNC Symbol;Acc:HGNC:20868]	protein_coding	0.210907	3.89554	0.163591	0.85552	1.15742
RRAGC	ENSG00000116954.8	Ras related GTP binding C [Source:HGNC Symbol;Acc:HGNC:19902]	protein_coding	0.171337	3.98317	0.164126	0.857478	1.1261
EMC4	ENSG00000128463.13	ER membrane protein complex subunit 4 [Source:HGNC Symbol;Acc:HGNC:28032]	protein_coding	0.112264	7.51268	0.164498	0.857896	1.08092
TRIM23	ENSG00000113595.15	tripartite motif containing 23 [Source:HGNC Symbol;Acc:HGNC:660]	protein_coding	-0.180911	6.06208	0.164528	0.857896	-1.1336
VDAC1P11	ENSG00000237679.2	voltage dependent anion channel 1 pseudogene 11 [Source:HGNC Symbol;Acc:HGNC:37480]	processed_pseudogene	0.140392	5.21331	0.164759	0.858003	1.1022
IMPA2	ENSG00000141401.12	inositol monophosphatase 2 [Source:HGNC Symbol;Acc:HGNC:6051]	protein_coding	-0.603039	0.68548	0.16487	0.858003	-1.51891
HMGXB4	ENSG00000100281.14	HMG-box containing 4 [Source:HGNC Symbol;Acc:HGNC:5003]	protein_coding	0.169799	4.69252	0.166055	0.860036	1.1249
STXBP3	ENSG00000116266.11	syntaxin binding protein 3 [Source:HGNC Symbol;Acc:HGNC:11446]	protein_coding	0.177242	5.01402	0.166778	0.860036	1.13072
PRMT3	ENSG00000185238.13	protein arginine methyltransferase 3 [Source:HGNC Symbol;Acc:HGNC:30163]	protein_coding	-0.336212	0.987805	0.166789	0.860036	-1.26244
YWHAEP1	ENSG00000232727.2	tyrosine 3-monooxygenase/tryptophan 5-monooxygenase activation protein epsilon pseudogene 1 [Source:HGNC Symbol;Acc:HGNC:49442]	transcribed_processed_pseudogene	0.16778	3.2219	0.167299	0.860036	1.12333
E4F1	ENSG00000167967.16	E4F transcription factor 1 [Source:HGNC Symbol;Acc:HGNC:3121]	protein_coding	-0.341403	0.885918	0.16738	0.860036	-1.26699
KCNK12	ENSG00000184261.5	potassium two pore domain channel subfamily K member 12 [Source:HGNC Symbol;Acc:HGNC:6274]	protein_coding	0.165714	9.10601	0.167403	0.860036	1.12172
AARS1	ENSG00000090861.17	alanyl-tRNA synthetase 1 [Source:HGNC Symbol;Acc:HGNC:20]	protein_coding	-0.236209	5.71283	0.167481	0.860036	-1.17789
EIF4EBP1	ENSG00000187840.5	eukaryotic translation initiation factor 4E binding protein 1 [Source:HGNC Symbol;Acc:HGNC:3288]	protein_coding	-0.220425	2.56005	0.167771	0.860036	-1.16508
SLC35F5	ENSG00000115084.15	solute carrier family 35 member F5 [Source:HGNC Symbol;Acc:HGNC:23617]	protein_coding	0.22869	2.3766	0.167829	0.860036	1.17177
RAB21	ENSG00000080371.6	RAB21, member RAS oncogene family [Source:HGNC Symbol;Acc:HGNC:18263]	protein_coding	0.12737	8.82365	0.168066	0.860036	1.0923
RAB29	ENSG00000117280.13	RAB29, member RAS oncogene family [Source:HGNC Symbol;Acc:HGNC:9789]	protein_coding	0.204329	3.96686	0.168089	0.860036	1.15215
	ENSG00000269069.1	protein associated with topoisomerase II homolog 1 (yeast) (PATL1) pseudogene	processed_pseudogene	0.232996	2.81888	0.168117	0.860036	1.17527
ZBTB26	ENSG00000171448.9	zinc finger and BTB domain containing 26 [Source:HGNC Symbol;Acc:HGNC:23383]	protein_coding	0.305017	3.90769	0.168324	0.860036	1.23543
MOSPD2	ENSG00000130150.12	motile sperm domain containing 2 [Source:HGNC Symbol;Acc:HGNC:28381]	protein_coding	0.271618	3.08306	0.168573	0.860036	1.20716
ARFIP2	ENSG00000132254.13	ADP ribosylation factor interacting protein 2 [Source:HGNC Symbol;Acc:HGNC:17160]	protein_coding	0.130675	7.11355	0.168636	0.860036	1.09481
FBXL5	ENSG00000118564.15	F-box and leucine rich repeat protein 5 [Source:HGNC Symbol;Acc:HGNC:13602]	protein_coding	0.227706	7.86152	0.168748	0.860036	1.17097
EFNB1	ENSG00000090776.6	ephrin B1 [Source:HGNC Symbol;Acc:HGNC:3226]	protein_coding	0.187735	3.91898	0.169052	0.860036	1.13897
YTHDF3	ENSG00000185728.17	YTH N6-methyladenosine RNA binding protein F3 [Source:HGNC Symbol;Acc:HGNC:26465]	protein_coding	0.206272	9.51468	0.169124	0.860036	1.1537
HIPK1	ENSG00000163349.22	homeodomain interacting protein kinase 1 [Source:HGNC Symbol;Acc:HGNC:19006]	protein_coding	0.177808	11.4325	0.169224	0.860036	1.13116
CTDNEP1P1	ENSG00000241889.1	CTDNEP1 pseudogene 1 [Source:HGNC Symbol;Acc:HGNC:56481]	processed_pseudogene	0.348819	0.892422	0.169962	0.860036	1.27352
PPM1L	ENSG00000163590.14	protein phosphatase, Mg2+/Mn2+ dependent 1L [Source:HGNC Symbol;Acc:HGNC:16381]	protein_coding	-0.289244	2.94162	0.170025	0.860036	-1.222
DGKH	ENSG00000102780.17	diacylglycerol kinase eta [Source:HGNC Symbol;Acc:HGNC:2854]	protein_coding	0.258161	3.54071	0.170143	0.860036	1.19595
IRF2BP1	ENSG00000170604.5	interferon regulatory factor 2 binding protein 1 [Source:HGNC Symbol;Acc:HGNC:21728]	protein_coding	0.118236	6.14436	0.170161	0.860036	1.08541
EXOC7	ENSG00000182473.22	exocyst complex component 7 [Source:HGNC Symbol;Acc:HGNC:23214]	protein_coding	-0.132812	5.34063	0.170285	0.860036	-1.09643
TMEM161B	ENSG00000164180.14	transmembrane protein 161B [Source:HGNC Symbol;Acc:HGNC:28483]	protein_coding	-0.212628	4.21696	0.170304	0.860036	-1.1588
NOP56	ENSG00000101361.17	NOP56 ribonucleoprotein [Source:HGNC Symbol;Acc:HGNC:15911]	protein_coding	-0.149704	8.24515	0.170307	0.860036	-1.10934
RNF216	ENSG00000011275.19	ring finger protein 216 [Source:HGNC Symbol;Acc:HGNC:21698]	protein_coding	0.134261	5.2842	0.170541	0.860036	1.09753
SMAD2	ENSG00000175387.16	SMAD family member 2 [Source:HGNC Symbol;Acc:HGNC:6768]	protein_coding	0.124146	7.33786	0.170575	0.860036	1.08986
RORA	ENSG00000069667.16	RAR related orphan receptor A [Source:HGNC Symbol;Acc:HGNC:10258]	protein_coding	0.280606	2.07113	0.170589	0.860036	1.2147
STAU1	ENSG00000124214.21	staufen double-stranded RNA binding protein 1 [Source:HGNC Symbol;Acc:HGNC:11370]	protein_coding	0.115698	6.14049	0.170608	0.860036	1.0835
RPL21P22	ENSG00000225142.2	ribosomal protein L21 pseudogene 22 [Source:HGNC Symbol;Acc:HGNC:36550]	processed_pseudogene	0.333572	0.945049	0.170639	0.860036	1.26013
SYT11	ENSG00000132718.9	synaptotagmin 11 [Source:HGNC Symbol;Acc:HGNC:19239]	protein_coding	0.318008	1.70997	0.170958	0.860036	1.24661
TMSB4X	ENSG00000205542.11	thymosin beta 4 X-linked [Source:HGNC Symbol;Acc:HGNC:11881]	protein_coding	-0.410443	12.7446	0.171184	0.860036	-1.32909
PBX2P1	ENSG00000244171.4	PBX homeobox 2 pseudogene 1 [Source:HGNC Symbol;Acc:HGNC:8635]	processed_pseudogene	0.257558	1.77959	0.171396	0.860036	1.19545
TFEB	ENSG00000112561.19	transcription factor EB [Source:HGNC Symbol;Acc:HGNC:11753]	protein_coding	-0.170588	6.68766	0.171402	0.860036	-1.12552
ISCA2	ENSG00000165898.14	iron-sulfur cluster assembly 2 [Source:HGNC Symbol;Acc:HGNC:19857]	protein_coding	-0.196561	7.55608	0.171621	0.860036	-1.14596
PDE1B	ENSG00000123360.12	phosphodiesterase 1B [Source:HGNC Symbol;Acc:HGNC:8775]	protein_coding	0.948251	2.21565	0.171745	0.860036	1.92953
CREBL2	ENSG00000111269.3	cAMP responsive element binding protein like 2 [Source:HGNC Symbol;Acc:HGNC:2350]	protein_coding	0.439133	0.862838	0.171874	0.860036	1.35579
HGS	ENSG00000185359.14	hepatocyte growth factor-regulated tyrosine kinase substrate [Source:HGNC Symbol;Acc:HGNC:4897]	protein_coding	-0.580063	0.184811	0.171979	0.860036	-1.49491
ARAF	ENSG00000078061.14	A-Raf proto-oncogene, serine/threonine kinase [Source:HGNC Symbol;Acc:HGNC:646]	protein_coding	0.142762	5.20667	0.172359	0.860036	1.10402
TGFB3	ENSG00000119699.8	transforming growth factor beta 3 [Source:HGNC Symbol;Acc:HGNC:11769]	protein_coding	-0.310632	1.60608	0.172611	0.860036	-1.24025
GABBR1	ENSG00000204681.11	gamma-aminobutyric acid type B receptor subunit 1 [Source:HGNC Symbol;Acc:HGNC:4070]	protein_coding	0.322639	4.75704	0.172741	0.860036	1.25062
TOB1	ENSG00000141232.5	transducer of ERBB2, 1 [Source:HGNC Symbol;Acc:HGNC:11979]	protein_coding	0.173024	8.11217	0.172776	0.860036	1.12742
VLDLR	ENSG00000147852.17	very low density lipoprotein receptor [Source:HGNC Symbol;Acc:HGNC:12698]	protein_coding	0.453386	1.39134	0.172993	0.860036	1.36925
PHF19	ENSG00000119403.15	PHD finger protein 19 [Source:HGNC Symbol;Acc:HGNC:24566]	protein_coding	-0.256194	3.4569	0.173103	0.860036	-1.19432
TOMM22	ENSG00000100216.6	translocase of outer mitochondrial membrane 22 [Source:HGNC Symbol;Acc:HGNC:18002]	protein_coding	-0.231934	2.16464	0.173277	0.860036	-1.17441
SRL	ENSG00000185739.13	sarcalumenin [Source:HGNC Symbol;Acc:HGNC:11295]	protein_coding	-0.369435	0.70269	0.173339	0.860036	-1.29185
NUS1P1	ENSG00000235636.1	NUS1 pseudogene 1 [Source:HGNC Symbol;Acc:HGNC:38472]	transcribed_processed_pseudogene	0.152078	4.07023	0.173374	0.860036	1.11117
PRKAG1	ENSG00000181929.13	protein kinase AMP-activated non-catalytic subunit gamma 1 [Source:HGNC Symbol;Acc:HGNC:9385]	protein_coding	-0.510394	0.145532	0.17349	0.860036	-1.42444
ST7L	ENSG00000007341.19	suppression of tumorigenicity 7 like [Source:HGNC Symbol;Acc:HGNC:18441]	protein_coding	0.14491	5.50061	0.173705	0.860036	1.10566
DEPDC1P1	ENSG00000259358.1	DEP domain containing 1 pseudogene 1 [Source:HGNC Symbol;Acc:HGNC:31125]	processed_pseudogene	-0.342651	3.48004	0.17397	0.860036	-1.26808
MME	ENSG00000196549.13	membrane metalloendopeptidase [Source:HGNC Symbol;Acc:HGNC:7154]	protein_coding	-0.411819	0.624349	0.174015	0.860036	-1.33036
TMEM151B	ENSG00000178233.18	transmembrane protein 151B [Source:HGNC Symbol;Acc:HGNC:21315]	protein_coding	0.647818	0.0988743	0.174158	0.860036	1.5668
DAZAP2	ENSG00000183283.16	DAZ associated protein 2 [Source:HGNC Symbol;Acc:HGNC:2684]	protein_coding	-0.106729	10.7816	0.174412	0.860036	-1.07678
KLHL11	ENSG00000178502.6	kelch like family member 11 [Source:HGNC Symbol;Acc:HGNC:19008]	protein_coding	0.209267	3.15611	0.17445	0.860036	1.1561
	ENSG00000253683.1	coiled-coil domain containing 72 (CCDC72) pseudogene	processed_pseudogene	0.142556	6.21491	0.174484	0.860036	1.10386
YBX1P1	ENSG00000224861.1	Y-box binding protein 1 pseudogene 1 [Source:HGNC Symbol;Acc:HGNC:8015]	processed_pseudogene	0.11	9.22489	0.17449	0.860036	1.07923
ST13P19	ENSG00000228110.4	ST13, Hsp70 interacting protein pseudogene 19 [Source:HGNC Symbol;Acc:HGNC:38862]	processed_pseudogene	0.451072	-0.188013	0.174622	0.860036	1.36706
PPIF	ENSG00000108179.14	peptidylprolyl isomerase F [Source:HGNC Symbol;Acc:HGNC:9259]	protein_coding	0.148349	5.22504	0.175173	0.860116	1.1083
	ENSG00000235105.1	amyotrophic lateral sclerosis 2 (juvenile) chromosome region, candidate 2 (ALS2CR2) pseudogene	processed_pseudogene	-0.226331	4.70223	0.175175	0.860116	-1.16986
EIF1AD	ENSG00000175376.9	eukaryotic translation initiation factor 1A domain containing [Source:HGNC Symbol;Acc:HGNC:28147]	protein_coding	-0.19298	2.22535	0.175267	0.860116	-1.14312
ECE1	ENSG00000117298.16	endothelin converting enzyme 1 [Source:HGNC Symbol;Acc:HGNC:3146]	protein_coding	0.330085	2.3739	0.175283	0.860116	1.25709
UBE2M	ENSG00000130725.8	ubiquitin conjugating enzyme E2 M [Source:HGNC Symbol;Acc:HGNC:12491]	protein_coding	0.138391	10.3616	0.175601	0.860882	1.10068
CHKA	ENSG00000110721.12	choline kinase alpha [Source:HGNC Symbol;Acc:HGNC:1937]	protein_coding	0.219422	3.66889	0.175887	0.861491	1.16427
DCUN1D4	ENSG00000109184.15	defective in cullin neddylation 1 domain containing 4 [Source:HGNC Symbol;Acc:HGNC:28998]	protein_coding	0.25269	2.83004	0.17654	0.861833	1.19143
RAB6A	ENSG00000175582.20	RAB6A, member RAS oncogene family [Source:HGNC Symbol;Acc:HGNC:9786]	protein_coding	-0.103223	9.95657	0.176673	0.861833	-1.07417
ZNF362	ENSG00000160094.15	zinc finger protein 362 [Source:HGNC Symbol;Acc:HGNC:18079]	protein_coding	-0.13012	7.53308	0.176795	0.861833	-1.09438
SLC49A4	ENSG00000138463.9	solute carrier family 49 member 4 [Source:HGNC Symbol;Acc:HGNC:16628]	protein_coding	0.177673	3.9842	0.17707	0.861833	1.13106
KITLG	ENSG00000049130.16	KIT ligand [Source:HGNC Symbol;Acc:HGNC:6343]	protein_coding	-0.309555	1.69448	0.177154	0.861833	-1.23933
HIF1AN	ENSG00000166135.14	hypoxia inducible factor 1 subunit alpha inhibitor [Source:HGNC Symbol;Acc:HGNC:17113]	protein_coding	0.145945	6.33185	0.177169	0.861833	1.10646
HSPE1P3	ENSG00000259746.1	heat shock protein family E (Hsp10) member 1 pseudogene 3 [Source:HGNC Symbol;Acc:HGNC:49322]	processed_pseudogene	0.274839	3.15673	0.177268	0.861833	1.20986
COX7A2L	ENSG00000115944.15	cytochrome c oxidase subunit 7A2 like [Source:HGNC Symbol;Acc:HGNC:2289]	protein_coding	-0.423917	1.08909	0.17735	0.861833	-1.34156
VDAC2P5	ENSG00000172974.11	VDAC2 pseudogene 5 [Source:HGNC Symbol;Acc:HGNC:54753]	processed_pseudogene	-0.11959	9.17552	0.177576	0.861833	-1.08643
DHFR	ENSG00000228716.7	dihydrofolate reductase [Source:HGNC Symbol;Acc:HGNC:2861]	protein_coding	-0.349029	2.11353	0.177853	0.861833	-1.2737
ETV3L	ENSG00000253831.3	ETS variant transcription factor 3 like [Source:HGNC Symbol;Acc:HGNC:33834]	protein_coding	0.226938	4.29414	0.17791	0.861833	1.17035
NUS1	ENSG00000153989.8	NUS1 dehydrodolichyl diphosphate synthase subunit [Source:HGNC Symbol;Acc:HGNC:21042]	protein_coding	0.126273	6.32515	0.178188	0.861833	1.09147
SRP72	ENSG00000174780.17	signal recognition particle 72 [Source:HGNC Symbol;Acc:HGNC:11303]	protein_coding	-0.106732	7.86589	0.178288	0.861833	-1.07679
NUDC	ENSG00000090273.14	nuclear distribution C, dynein complex regulator [Source:HGNC Symbol;Acc:HGNC:8045]	protein_coding	0.115641	7.85192	0.178341	0.861833	1.08346
YAF2	ENSG00000015153.15	YY1 associated factor 2 [Source:HGNC Symbol;Acc:HGNC:17363]	protein_coding	0.108647	6.8249	0.178511	0.861833	1.07822
OTUD4P1	ENSG00000118976.5	OTUD4 pseudogene 1 [Source:HGNC Symbol;Acc:HGNC:33912]	processed_pseudogene	0.329076	1.93315	0.178731	0.861833	1.25621
MAT2AP1	ENSG00000242308.2	MAT2A pseudogene 1 [Source:HGNC Symbol;Acc:HGNC:56476]	unprocessed_pseudogene	-0.15529	4.65292	0.179022	0.861833	-1.11365
ZFYVE19	ENSG00000166140.17	zinc finger FYVE-type containing 19 [Source:HGNC Symbol;Acc:HGNC:20758]	protein_coding	0.182657	2.50839	0.179149	0.861833	1.13497
PCBP1	ENSG00000169564.7	poly(rC) binding protein 1 [Source:HGNC Symbol;Acc:HGNC:8647]	protein_coding	-0.084441	12.2972	0.179336	0.861833	-1.06028
PNN	ENSG00000100941.9	pinin, desmosome associated protein [Source:HGNC Symbol;Acc:HGNC:9162]	protein_coding	0.143029	8.80235	0.179503	0.861833	1.10422
	ENSG00000226396.1	ribosomal protein S14 (RPS14) pseudogene	processed_pseudogene	-0.224963	2.37515	0.179588	0.861833	-1.16875
GNA13	ENSG00000120063.10	G protein subunit alpha 13 [Source:HGNC Symbol;Acc:HGNC:4381]	protein_coding	0.110687	7.70888	0.179664	0.861833	1.07974
HMG20A	ENSG00000140382.15	high mobility group 20A [Source:HGNC Symbol;Acc:HGNC:5001]	protein_coding	-0.139601	5.95425	0.179676	0.861833	-1.1016
YWHAZP6	ENSG00000215199.3	tyrosine 3-monooxygenase/tryptophan 5-monooxygenase activation protein zeta pseudogene 6 [Source:HGNC Symbol;Acc:HGNC:30849]	processed_pseudogene	0.264132	1.6597	0.179879	0.86203	1.20091
NR3C1	ENSG00000113580.15	nuclear receptor subfamily 3 group C member 1 [Source:HGNC Symbol;Acc:HGNC:7978]	protein_coding	0.152167	7.85463	0.180215	0.862865	1.11124
GPI	ENSG00000105220.17	glucose-6-phosphate isomerase [Source:HGNC Symbol;Acc:HGNC:4458]	protein_coding	-0.252136	3.13752	0.180578	0.863208	-1.19097
RAB11FIP1	ENSG00000156675.16	RAB11 family interacting protein 1 [Source:HGNC Symbol;Acc:HGNC:30265]	protein_coding	0.246175	4.80514	0.180713	0.863208	1.18606
PDZD8	ENSG00000165650.12	PDZ domain containing 8 [Source:HGNC Symbol;Acc:HGNC:26974]	protein_coding	0.210858	7.2422	0.180921	0.863208	1.15738
EXOC6	ENSG00000138190.17	exocyst complex component 6 [Source:HGNC Symbol;Acc:HGNC:23196]	protein_coding	-0.108847	7.07766	0.180935	0.863208	-1.07837
RASSF4	ENSG00000107551.21	Ras association domain family member 4 [Source:HGNC Symbol;Acc:HGNC:20793]	protein_coding	0.283066	4.2743	0.181147	0.863426	1.21678
MAP3K12	ENSG00000139625.13	mitogen-activated protein kinase kinase kinase 12 [Source:HGNC Symbol;Acc:HGNC:6851]	protein_coding	0.356115	0.335956	0.18146	0.863426	1.27997
PPP2R2D	ENSG00000175470.20	protein phosphatase 2 regulatory subunit Bdelta [Source:HGNC Symbol;Acc:HGNC:23732]	protein_coding	-0.125344	5.29011	0.181467	0.863426	-1.09077
PDIA6	ENSG00000143870.13	protein disulfide isomerase family A member 6 [Source:HGNC Symbol;Acc:HGNC:30168]	protein_coding	-0.481033	1.14993	0.181774	0.86354	-1.39574
MCRIP2	ENSG00000172366.20	MAPK regulated corepressor interacting protein 2 [Source:HGNC Symbol;Acc:HGNC:14142]	protein_coding	-0.453913	0.0637939	0.181815	0.86354	-1.36975
RSAD2	ENSG00000134321.13	radical S-adenosyl methionine domain containing 2 [Source:HGNC Symbol;Acc:HGNC:30908]	protein_coding	-0.415295	1.38671	0.182388	0.863667	-1.33357
HOOK2	ENSG00000095066.12	hook microtubule tethering protein 2 [Source:HGNC Symbol;Acc:HGNC:19885]	protein_coding	0.453584	0.817646	0.182622	0.863667	1.36944
HPF1	ENSG00000056050.7	histone PARylation factor 1 [Source:HGNC Symbol;Acc:HGNC:26051]	protein_coding	-0.153013	7.37486	0.182897	0.863667	-1.11189
TNRC6A	ENSG00000090905.19	trinucleotide repeat containing adaptor 6A [Source:HGNC Symbol;Acc:HGNC:11969]	protein_coding	0.202104	9.51881	0.183045	0.863667	1.15038
ZC3H7A	ENSG00000122299.12	zinc finger CCCH-type containing 7A [Source:HGNC Symbol;Acc:HGNC:30959]	protein_coding	0.331858	3.42505	0.18314	0.863667	1.25863
GALE	ENSG00000117308.15	UDP-galactose-4-epimerase [Source:HGNC Symbol;Acc:HGNC:4116]	protein_coding	0.177356	3.73907	0.183226	0.863667	1.13081
TCF25	ENSG00000141002.20	transcription factor 25 [Source:HGNC Symbol;Acc:HGNC:29181]	protein_coding	-0.560515	0.0378157	0.183299	0.863667	-1.4748
NRARP	ENSG00000198435.4	NOTCH regulated ankyrin repeat protein [Source:HGNC Symbol;Acc:HGNC:33843]	protein_coding	-0.332435	1.13223	0.183391	0.863667	-1.25914
ZNF326	ENSG00000162664.17	zinc finger protein 326 [Source:HGNC Symbol;Acc:HGNC:14104]	protein_coding	0.189885	5.83107	0.183453	0.863667	1.14067
DNAJC3	ENSG00000102580.15	DnaJ heat shock protein family (Hsp40) member C3 [Source:HGNC Symbol;Acc:HGNC:9439]	protein_coding	0.141934	5.55653	0.183785	0.863667	1.10338
FLVCR1	ENSG00000162769.13	FLVCR choline and heme transporter 1 [Source:HGNC Symbol;Acc:HGNC:24682]	protein_coding	0.258307	2.27441	0.183796	0.863667	1.19607
EIF4A2	ENSG00000156976.17	eukaryotic translation initiation factor 4A2 [Source:HGNC Symbol;Acc:HGNC:3284]	protein_coding	0.325587	9.88937	0.183799	0.863667	1.25317
EIF4E3	ENSG00000163412.13	eukaryotic translation initiation factor 4E family member 3 [Source:HGNC Symbol;Acc:HGNC:31837]	protein_coding	0.170547	5.13146	0.18421	0.863667	1.12548
FOXJ2	ENSG00000065970.9	forkhead box J2 [Source:HGNC Symbol;Acc:HGNC:24818]	protein_coding	0.238774	3.96642	0.184336	0.863667	1.17999
FCHSD2	ENSG00000137478.15	FCH and double SH3 domains 2 [Source:HGNC Symbol;Acc:HGNC:29114]	protein_coding	0.200698	5.78701	0.18469	0.863667	1.14925
	ENSG00000275888.1	novel transcript, antisense to CSNK1D	lncRNA	0.466791	0.509258	0.184923	0.863667	1.38203
STK25	ENSG00000115694.15	serine/threonine kinase 25 [Source:HGNC Symbol;Acc:HGNC:11404]	protein_coding	-0.306852	1.34396	0.185112	0.863667	-1.23701
HIBADH	ENSG00000106049.9	3-hydroxyisobutyrate dehydrogenase [Source:HGNC Symbol;Acc:HGNC:4907]	protein_coding	0.157866	4.17185	0.185113	0.863667	1.11564
PANK3	ENSG00000120137.7	pantothenate kinase 3 [Source:HGNC Symbol;Acc:HGNC:19365]	protein_coding	0.230444	5.60572	0.185175	0.863667	1.1732
TOR1AIP2	ENSG00000169905.13	torsin 1A interacting protein 2 [Source:HGNC Symbol;Acc:HGNC:24055]	protein_coding	-0.207805	2.92614	0.18519	0.863667	-1.15493
	ENSG00000259948.2	VAMP (vesicle-associated membrane protein)-associated protein A, 33kDa (VAPA) pseudogene	processed_pseudogene	0.287412	1.39684	0.185245	0.863667	1.22045
MAFA	ENSG00000182759.4	MAF bZIP transcription factor A [Source:HGNC Symbol;Acc:HGNC:23145]	protein_coding	0.45205	0.403606	0.18572	0.865122	1.36798
BTF3L4	ENSG00000134717.18	basic transcription factor 3 like 4 [Source:HGNC Symbol;Acc:HGNC:30547]	protein_coding	-0.104781	6.23792	0.186016	0.865292	-1.07533
DHX38	ENSG00000140829.12	DEAH-box helicase 38 [Source:HGNC Symbol;Acc:HGNC:17211]	protein_coding	0.109492	7.5695	0.186155	0.865292	1.07885
NRP2	ENSG00000118257.17	neuropilin 2 [Source:HGNC Symbol;Acc:HGNC:8005]	protein_coding	0.230287	3.27948	0.186404	0.865292	1.17307
DGAT2	ENSG00000062282.15	diacylglycerol O-acyltransferase 2 [Source:HGNC Symbol;Acc:HGNC:16940]	protein_coding	0.146014	7.00273	0.186532	0.865292	1.10651
GGA3	ENSG00000125447.18	golgi associated, gamma adaptin ear containing, ARF binding protein 3 [Source:HGNC Symbol;Acc:HGNC:17079]	protein_coding	-0.433469	0.526305	0.186572	0.865292	-1.35048
DUSP7	ENSG00000164086.10	dual specificity phosphatase 7 [Source:HGNC Symbol;Acc:HGNC:3073]	protein_coding	0.193915	5.82744	0.18673	0.865292	1.14386
GNPTAB	ENSG00000111670.16	N-acetylglucosamine-1-phosphate transferase subunits alpha and beta [Source:HGNC Symbol;Acc:HGNC:29670]	protein_coding	0.215956	3.31855	0.187649	0.868795	1.16147
CHD4	ENSG00000111642.16	chromodomain helicase DNA binding protein 4 [Source:HGNC Symbol;Acc:HGNC:1919]	protein_coding	0.153255	6.99946	0.188161	0.869714	1.11208
HBP1	ENSG00000105856.14	HMG-box transcription factor 1 [Source:HGNC Symbol;Acc:HGNC:23200]	protein_coding	-0.135035	8.50672	0.188185	0.869714	-1.09812
ZFY	ENSG00000067646.12	zinc finger protein Y-linked [Source:HGNC Symbol;Acc:HGNC:12870]	protein_coding	0.269659	1.98078	0.188421	0.869714	1.20552
CCDC34	ENSG00000109881.17	coiled-coil domain containing 34 [Source:HGNC Symbol;Acc:HGNC:25079]	protein_coding	-0.351882	0.33776	0.188501	0.869714	-1.27622
PPIAP9	ENSG00000219797.2	peptidylprolyl isomerase A pseudogene 9 [Source:HGNC Symbol;Acc:HGNC:9272]	processed_pseudogene	0.103776	9.50094	0.188666	0.869722	1.07458
NAA30	ENSG00000139977.14	N-alpha-acetyltransferase 30, NatC catalytic subunit [Source:HGNC Symbol;Acc:HGNC:19844]	protein_coding	0.121281	5.9535	0.189704	0.871653	1.0877
ATRX	ENSG00000085224.23	ATRX chromatin remodeler [Source:HGNC Symbol;Acc:HGNC:886]	protein_coding	0.143859	8.6244	0.19001	0.871653	1.10486
EEF1A1P38	ENSG00000261557.1	eukaryotic translation elongation factor 1 alpha 1 pseudogene 38 [Source:HGNC Symbol;Acc:HGNC:37916]	processed_pseudogene	0.159933	4.9622	0.19031	0.871653	1.11724
KLHL6	ENSG00000172578.12	kelch like family member 6 [Source:HGNC Symbol;Acc:HGNC:18653]	protein_coding	0.179249	6.77295	0.190454	0.871653	1.13229
ZNF143	ENSG00000166478.10	zinc finger protein 143 [Source:HGNC Symbol;Acc:HGNC:12928]	protein_coding	-0.135002	5.3186	0.190461	0.871653	-1.09809
SPNS2	ENSG00000183018.9	SPNS lysolipid transporter 2, sphingosine-1-phosphate [Source:HGNC Symbol;Acc:HGNC:26992]	protein_coding	0.240333	2.41144	0.190509	0.871653	1.18127
CHORDC2P	ENSG00000259050.2	cysteine and histidine rich domain containing 2, pseudogene [Source:HGNC Symbol;Acc:HGNC:20050]	processed_pseudogene	0.172628	4.6744	0.19053	0.871653	1.12711
USP15	ENSG00000135655.16	ubiquitin specific peptidase 15 [Source:HGNC Symbol;Acc:HGNC:12613]	protein_coding	-0.17222	8.83856	0.19059	0.871653	-1.12679
ABCD2	ENSG00000173208.4	ATP binding cassette subfamily D member 2 [Source:HGNC Symbol;Acc:HGNC:66]	protein_coding	-0.243554	5.30966	0.190684	0.871653	-1.18391
SLC43A1	ENSG00000149150.9	solute carrier family 43 member 1 [Source:HGNC Symbol;Acc:HGNC:9225]	protein_coding	-0.554162	0.0807628	0.190761	0.871653	-1.46832
PNRC2	ENSG00000189266.13	proline rich nuclear receptor coactivator 2 [Source:HGNC Symbol;Acc:HGNC:23158]	protein_coding	-0.15929	4.42764	0.191101	0.871653	-1.11674
PARP11	ENSG00000111224.14	poly(ADP-ribose) polymerase family member 11 [Source:HGNC Symbol;Acc:HGNC:1186]	protein_coding	0.165055	3.24706	0.19115	0.871653	1.12121
KANSL1	ENSG00000120071.15	KAT8 regulatory NSL complex subunit 1 [Source:HGNC Symbol;Acc:HGNC:24565]	protein_coding	0.151658	7.59593	0.191211	0.871653	1.11085
MCM9	ENSG00000111877.18	minichromosome maintenance 9 homologous recombination repair factor [Source:HGNC Symbol;Acc:HGNC:21484]	protein_coding	-0.235997	1.71261	0.191629	0.872814	-1.17772
DAP3	ENSG00000132676.16	death associated protein 3 [Source:HGNC Symbol;Acc:HGNC:2673]	protein_coding	-0.175751	4.003	0.191975	0.873462	-1.12955
RPGRIP1L	ENSG00000103494.16	RPGRIP1 like [Source:HGNC Symbol;Acc:HGNC:29168]	protein_coding	-0.188463	4.38554	0.192257	0.873462	-1.13955
SNX18	ENSG00000178996.14	sorting nexin 18 [Source:HGNC Symbol;Acc:HGNC:19245]	protein_coding	0.200127	7.59754	0.192263	0.873462	1.1488
YLPM1	ENSG00000119596.18	YLP motif containing 1 [Source:HGNC Symbol;Acc:HGNC:17798]	protein_coding	0.104672	8.0539	0.192866	0.874703	1.07525
ZNF687	ENSG00000143373.18	zinc finger protein 687 [Source:HGNC Symbol;Acc:HGNC:29277]	protein_coding	0.147925	5.10252	0.193125	0.874703	1.10797
PRELID1P3	ENSG00000235816.3	PRELID1 pseudogene 3 [Source:HGNC Symbol;Acc:HGNC:43888]	processed_pseudogene	0.359998	0.362085	0.193133	0.874703	1.28342
LPCAT3	ENSG00000111684.11	lysophosphatidylcholine acyltransferase 3 [Source:HGNC Symbol;Acc:HGNC:30244]	protein_coding	-0.276513	1.69118	0.193262	0.874703	-1.21126
RNF111	ENSG00000157450.16	ring finger protein 111 [Source:HGNC Symbol;Acc:HGNC:17384]	protein_coding	0.233644	7.05461	0.193534	0.874703	1.1758
C8orf88	ENSG00000253250.3	chromosome 8 open reading frame 88 [Source:HGNC Symbol;Acc:HGNC:44672]	protein_coding	-0.337389	4.17466	0.193936	0.874703	-1.26347
RACK1P1	ENSG00000249921.2	RACK1 pseudogene 1 [Source:HGNC Symbol;Acc:HGNC:55463]	processed_pseudogene	0.305186	0.593484	0.193945	0.874703	1.23558
HMBOX1	ENSG00000147421.18	homeobox containing 1 [Source:HGNC Symbol;Acc:HGNC:26137]	protein_coding	0.231239	5.57228	0.194219	0.874703	1.17384
CPSF2	ENSG00000165934.13	cleavage and polyadenylation specific factor 2 [Source:HGNC Symbol;Acc:HGNC:2325]	protein_coding	-0.172457	4.0876	0.194411	0.874703	-1.12698
CGGBP1	ENSG00000163320.12	CGG triplet repeat binding protein 1 [Source:HGNC Symbol;Acc:HGNC:1888]	protein_coding	0.103475	7.95341	0.194582	0.874703	1.07436
GFOD1	ENSG00000145990.11	Gfo/Idh/MocA-like oxidoreductase domain containing 1 [Source:HGNC Symbol;Acc:HGNC:21096]	protein_coding	0.266856	3.46413	0.194615	0.874703	1.20318
	ENSG00000229595.1	peptidylprolyl isomerase A (cyclophilin A) pseudogene (PPIA)	processed_pseudogene	0.295717	1.52895	0.194673	0.874703	1.22749
ARFGAP2	ENSG00000149182.15	ADP ribosylation factor GTPase activating protein 2 [Source:HGNC Symbol;Acc:HGNC:13504]	protein_coding	-0.157778	4.67058	0.194814	0.874703	-1.11557
DDB1	ENSG00000167986.15	damage specific DNA binding protein 1 [Source:HGNC Symbol;Acc:HGNC:2717]	protein_coding	-0.115743	9.81547	0.194918	0.874703	-1.08353
MCL1	ENSG00000143384.14	MCL1 apoptosis regulator, BCL2 family member [Source:HGNC Symbol;Acc:HGNC:6943]	protein_coding	0.409146	4.107	0.194998	0.874703	1.3279
UBE2D3	ENSG00000109332.20	ubiquitin conjugating enzyme E2 D3 [Source:HGNC Symbol;Acc:HGNC:12476]	protein_coding	-0.0960169	12.8069	0.19531	0.874707	-1.06882
HNRNPA1P11	ENSG00000264315.1	heterogeneous nuclear ribonucleoprotein A1 pseudogene 11 [Source:HGNC Symbol;Acc:HGNC:39129]	processed_pseudogene	0.196703	3.33106	0.195812	0.874707	1.14608
ACTBP7	ENSG00000185607.5	ACTB pseudogene 7 [Source:HGNC Symbol;Acc:HGNC:140]	processed_pseudogene	0.373605	-0.212579	0.195842	0.874707	1.29559
SLC35E1	ENSG00000127526.15	solute carrier family 35 member E1 [Source:HGNC Symbol;Acc:HGNC:20803]	protein_coding	0.879103	3.36138	0.195854	0.874707	1.83923
BCLAF1P2	ENSG00000279800.2	BCL2 associated transcription factor 1 pseudogene 2 [Source:HGNC Symbol;Acc:HGNC:51807]	processed_pseudogene	0.182485	4.2427	0.195953	0.874707	1.13484
HIVEP3	ENSG00000127124.16	HIVEP zinc finger 3 [Source:HGNC Symbol;Acc:HGNC:13561]	protein_coding	0.323567	2.25885	0.195984	0.874707	1.25142
PDIA5	ENSG00000065485.20	protein disulfide isomerase family A member 5 [Source:HGNC Symbol;Acc:HGNC:24811]	protein_coding	0.195631	3.45677	0.196784	0.876327	1.14522
SRCAP	ENSG00000080603.17	Snf2 related CREBBP activator protein [Source:HGNC Symbol;Acc:HGNC:16974]	protein_coding	0.205815	4.79869	0.196993	0.876327	1.15334
NCLN	ENSG00000125912.11	nicalin [Source:HGNC Symbol;Acc:HGNC:26923]	protein_coding	-0.272235	2.66763	0.197136	0.876327	-1.20768
PHLPP1	ENSG00000081913.14	PH domain and leucine rich repeat protein phosphatase 1 [Source:HGNC Symbol;Acc:HGNC:20610]	protein_coding	-0.232443	2.12291	0.197153	0.876327	-1.17482
EIF2B1	ENSG00000111361.13	eukaryotic translation initiation factor 2B subunit alpha [Source:HGNC Symbol;Acc:HGNC:3257]	protein_coding	-0.136758	5.36275	0.197205	0.876327	-1.09943
ZNF513	ENSG00000163795.14	zinc finger protein 513 [Source:HGNC Symbol;Acc:HGNC:26498]	protein_coding	0.148979	7.33645	0.197334	0.876327	1.10878
SSH2	ENSG00000141298.19	slingshot protein phosphatase 2 [Source:HGNC Symbol;Acc:HGNC:30580]	protein_coding	0.273714	6.56484	0.197567	0.876632	1.20892
SHMT2	ENSG00000182199.11	serine hydroxymethyltransferase 2 [Source:HGNC Symbol;Acc:HGNC:10852]	protein_coding	-0.171019	7.55488	0.198328	0.877405	-1.12585
GFRA2	ENSG00000168546.11	GDNF family receptor alpha 2 [Source:HGNC Symbol;Acc:HGNC:4244]	protein_coding	-0.244753	2.53345	0.19888	0.877405	-1.18489
COPS7B	ENSG00000144524.18	COP9 signalosome subunit 7B [Source:HGNC Symbol;Acc:HGNC:16760]	protein_coding	0.108854	6.01674	0.198978	0.877405	1.07837
ASS1	ENSG00000130707.18	argininosuccinate synthase 1 [Source:HGNC Symbol;Acc:HGNC:758]	protein_coding	0.193599	6.6502	0.199008	0.877405	1.14361
WDR82	ENSG00000164091.12	WD repeat domain 82 [Source:HGNC Symbol;Acc:HGNC:28826]	protein_coding	0.122337	7.53357	0.19906	0.877405	1.0885
	ENSG00000235817.2	ribosomal protein S24 (RPS24) pseudogene	processed_pseudogene	0.374757	-0.0304953	0.199237	0.877405	1.29662
FADS1	ENSG00000149485.19	fatty acid desaturase 1 [Source:HGNC Symbol;Acc:HGNC:3574]	protein_coding	-0.274741	2.54245	0.199249	0.877405	-1.20978
RHOQ	ENSG00000119729.12	ras homolog family member Q [Source:HGNC Symbol;Acc:HGNC:17736]	protein_coding	0.216066	4.69817	0.19929	0.877405	1.16156
GLT8D1	ENSG00000016864.19	glycosyltransferase 8 domain containing 1 [Source:HGNC Symbol;Acc:HGNC:24870]	protein_coding	-0.242662	1.44789	0.19946	0.877405	-1.18317
H3P6	ENSG00000235655.3	H3 histone pseudogene 6 [Source:HGNC Symbol;Acc:HGNC:42980]	processed_pseudogene	-0.117911	11.698	0.19954	0.877405	-1.08516
PEF1	ENSG00000162517.13	penta-EF-hand domain containing 1 [Source:HGNC Symbol;Acc:HGNC:30009]	protein_coding	-0.508281	0.217285	0.199552	0.877405	-1.42235
SLC32A1	ENSG00000101438.4	solute carrier family 32 member 1 [Source:HGNC Symbol;Acc:HGNC:11018]	protein_coding	0.398412	1.35642	0.200178	0.878927	1.31806
IFT172	ENSG00000138002.16	intraflagellar transport 172 [Source:HGNC Symbol;Acc:HGNC:30391]	protein_coding	-0.209737	2.65534	0.200229	0.878927	-1.15648
GPN1	ENSG00000198522.14	GPN-loop GTPase 1 [Source:HGNC Symbol;Acc:HGNC:17030]	protein_coding	-0.359008	0.57964	0.200798	0.879302	-1.28254
NFATC2	ENSG00000101096.20	nuclear factor of activated T cells 2 [Source:HGNC Symbol;Acc:HGNC:7776]	protein_coding	0.275814	3.37487	0.200898	0.879302	1.21068
RHOQP2	ENSG00000232742.3	ras homolog family member Q pseudogene 2 [Source:HGNC Symbol;Acc:HGNC:37836]	processed_pseudogene	0.36528	-0.0606819	0.200957	0.879302	1.28813
KCTD12	ENSG00000178695.6	potassium channel tetramerization domain containing 12 [Source:HGNC Symbol;Acc:HGNC:14678]	protein_coding	0.237313	9.49037	0.201365	0.879302	1.1788
SERBP1P1	ENSG00000213740.2	SERPINE1 mRNA binding protein 1 pseudogene 1 [Source:HGNC Symbol;Acc:HGNC:32247]	processed_pseudogene	-0.138359	6.16305	0.201492	0.879302	-1.10065
RPL23P6	ENSG00000180211.5	ribosomal protein L23 pseudogene 6 [Source:HGNC Symbol;Acc:HGNC:35554]	processed_pseudogene	0.347999	1.75	0.201572	0.879302	1.27279
GNPDA1	ENSG00000113552.16	glucosamine-6-phosphate deaminase 1 [Source:HGNC Symbol;Acc:HGNC:4417]	protein_coding	-0.370657	0.262516	0.201637	0.879302	-1.29294
UBE2S	ENSG00000108106.14	ubiquitin conjugating enzyme E2 S [Source:HGNC Symbol;Acc:HGNC:17895]	protein_coding	-0.300683	2.58573	0.201874	0.879302	-1.23173
TPGS2	ENSG00000134779.15	tubulin polyglutamylase complex subunit 2 [Source:HGNC Symbol;Acc:HGNC:24561]	protein_coding	0.174597	3.60887	0.202097	0.879302	1.12865
ADCK1	ENSG00000063761.16	aarF domain containing kinase 1 [Source:HGNC Symbol;Acc:HGNC:19038]	protein_coding	-0.331832	-0.038899	0.202255	0.879302	-1.25861
ABCC5	ENSG00000114770.17	ATP binding cassette subfamily C member 5 [Source:HGNC Symbol;Acc:HGNC:56]	protein_coding	0.212711	6.92918	0.202397	0.879302	1.15886
KCTD21	ENSG00000188997.8	potassium channel tetramerization domain containing 21 [Source:HGNC Symbol;Acc:HGNC:27452]	protein_coding	0.254651	2.39192	0.202693	0.879302	1.19305
TMEM167A	ENSG00000174695.10	transmembrane protein 167A [Source:HGNC Symbol;Acc:HGNC:28330]	protein_coding	0.138816	5.55112	0.202695	0.879302	1.101
DNAJB6P1	ENSG00000254612.2	DNAJB6 pseudogene 1 [Source:HGNC Symbol;Acc:HGNC:54754]	processed_pseudogene	-0.109944	6.4597	0.202837	0.879302	-1.07919
CCDC171	ENSG00000164989.17	coiled-coil domain containing 171 [Source:HGNC Symbol;Acc:HGNC:29828]	protein_coding	0.205105	2.43929	0.202922	0.879302	1.15277
ATAD2	ENSG00000156802.13	ATPase family AAA domain containing 2 [Source:HGNC Symbol;Acc:HGNC:30123]	protein_coding	-0.154188	6.24328	0.203275	0.879302	-1.1128
MKNK2	ENSG00000099875.16	MAPK interacting serine/threonine kinase 2 [Source:HGNC Symbol;Acc:HGNC:7111]	protein_coding	0.122156	6.73585	0.203591	0.879302	1.08836
PCYT1A	ENSG00000161217.12	phosphate cytidylyltransferase 1A, choline [Source:HGNC Symbol;Acc:HGNC:8754]	protein_coding	-0.231838	1.58177	0.203639	0.879302	-1.17433
RNF103	ENSG00000239305.7	ring finger protein 103 [Source:HGNC Symbol;Acc:HGNC:12859]	protein_coding	0.109209	7.0202	0.203718	0.879302	1.07864
CELF4	ENSG00000101489.20	CUGBP Elav-like family member 4 [Source:HGNC Symbol;Acc:HGNC:14015]	protein_coding	0.301116	1.6155	0.203746	0.879302	1.2321
HOXB3	ENSG00000120093.12	homeobox B3 [Source:HGNC Symbol;Acc:HGNC:5114]	protein_coding	0.456106	1.42778	0.203839	0.879302	1.37183
DHRS13	ENSG00000167536.14	dehydrogenase/reductase 13 [Source:HGNC Symbol;Acc:HGNC:28326]	protein_coding	-0.22223	2.70561	0.203944	0.879302	-1.16654
ATP5MC1P6	ENSG00000214318.3	ATP synthase membrane subunit c locus 1 pseudogene 6 [Source:HGNC Symbol;Acc:HGNC:39509]	processed_pseudogene	0.228662	4.02034	0.204689	0.881801	1.17175
ZNF654	ENSG00000175105.8	zinc finger protein 654 [Source:HGNC Symbol;Acc:HGNC:25612]	protein_coding	0.143752	6.26263	0.204907	0.881821	1.10477
ARHGDIB	ENSG00000111348.9	Rho GDP dissociation inhibitor beta [Source:HGNC Symbol;Acc:HGNC:679]	protein_coding	-0.39529	-0.0857788	0.205025	0.881821	-1.31521
CBX8	ENSG00000141570.11	chromobox 8 [Source:HGNC Symbol;Acc:HGNC:15962]	protein_coding	0.185514	2.88315	0.206166	0.882216	1.13722
H3P43	ENSG00000226436.1	H3 histone pseudogene 43 [Source:HGNC Symbol;Acc:HGNC:54472]	processed_pseudogene	-0.191119	2.55123	0.206203	0.882216	-1.14165
PDCD5	ENSG00000105185.12	programmed cell death 5 [Source:HGNC Symbol;Acc:HGNC:8764]	protein_coding	0.14731	6.34256	0.206219	0.882216	1.1075
DENND2D	ENSG00000162777.17	DENN domain containing 2D [Source:HGNC Symbol;Acc:HGNC:26192]	protein_coding	0.339466	0.761197	0.206252	0.882216	1.26529
CTNNBIP1	ENSG00000178585.15	catenin beta interacting protein 1 [Source:HGNC Symbol;Acc:HGNC:16913]	protein_coding	-0.186277	3.35728	0.206303	0.882216	-1.13782
TRNAU1AP	ENSG00000180098.9	tRNA selenocysteine 1 associated protein 1 [Source:HGNC Symbol;Acc:HGNC:30813]	protein_coding	0.121349	6.30307	0.206349	0.882216	1.08775
ANP32A	ENSG00000140350.15	acidic nuclear phosphoprotein 32 family member A [Source:HGNC Symbol;Acc:HGNC:13233]	protein_coding	0.108246	6.79699	0.206511	0.882216	1.07792
SNX1	ENSG00000028528.15	sorting nexin 1 [Source:HGNC Symbol;Acc:HGNC:11172]	protein_coding	0.0989438	8.17815	0.206546	0.882216	1.07099
GIGYF1	ENSG00000146830.11	GRB10 interacting GYF protein 1 [Source:HGNC Symbol;Acc:HGNC:9126]	protein_coding	0.230051	4.56699	0.206606	0.882216	1.17288
BTBD7	ENSG00000011114.15	BTB domain containing 7 [Source:HGNC Symbol;Acc:HGNC:18269]	protein_coding	0.159057	6.871	0.206783	0.882253	1.11656
ARID4A	ENSG00000032219.19	AT-rich interaction domain 4A [Source:HGNC Symbol;Acc:HGNC:9885]	protein_coding	0.158488	7.18825	0.207124	0.882253	1.11612
MBP	ENSG00000197971.16	myelin basic protein [Source:HGNC Symbol;Acc:HGNC:6925]	protein_coding	-0.155449	6.99955	0.207162	0.882253	-1.11377
KCNC1	ENSG00000129159.9	potassium voltage-gated channel subfamily C member 1 [Source:HGNC Symbol;Acc:HGNC:6233]	protein_coding	-0.37686	0.0935842	0.207277	0.882253	-1.29851
ABCG2	ENSG00000118777.12	ATP binding cassette subfamily G member 2 (JR blood group) [Source:HGNC Symbol;Acc:HGNC:74]	protein_coding	-0.44485	0.232279	0.207735	0.882352	-1.36117
ZDHHC16	ENSG00000171307.19	zinc finger DHHC-type palmitoyltransferase 16 [Source:HGNC Symbol;Acc:HGNC:20714]	protein_coding	-0.108159	7.12342	0.208066	0.882352	-1.07785
TBC1D10A	ENSG00000099992.16	TBC1 domain family member 10A [Source:HGNC Symbol;Acc:HGNC:23609]	protein_coding	0.160614	3.77269	0.20824	0.882352	1.11776
THOC2	ENSG00000125676.20	THO complex subunit 2 [Source:HGNC Symbol;Acc:HGNC:19073]	protein_coding	0.113487	8.90979	0.208335	0.882352	1.08184
YBX1	ENSG00000065978.19	Y-box binding protein 1 [Source:HGNC Symbol;Acc:HGNC:8014]	protein_coding	0.0943723	14.1196	0.2087	0.882352	1.0676
JDP2	ENSG00000140044.13	Jun dimerization protein 2 [Source:HGNC Symbol;Acc:HGNC:17546]	protein_coding	0.345115	1.63454	0.208941	0.882352	1.27025
CCT8P1	ENSG00000226015.2	chaperonin containing TCP1 subunit 8 pseudogene 1 [Source:HGNC Symbol;Acc:HGNC:35144]	processed_pseudogene	0.305377	0.984238	0.209078	0.882352	1.23574
KIF18A	ENSG00000121621.7	kinesin family member 18A [Source:HGNC Symbol;Acc:HGNC:29441]	protein_coding	-0.239404	3.94161	0.20949	0.882352	-1.1805
PLEK2	ENSG00000100558.9	pleckstrin 2 [Source:HGNC Symbol;Acc:HGNC:19238]	protein_coding	-0.41014	0.303924	0.209528	0.882352	-1.32881
FOXD2	ENSG00000186564.6	forkhead box D2 [Source:HGNC Symbol;Acc:HGNC:3803]	protein_coding	0.22003	2.03817	0.209634	0.882352	1.16476
	ENSG00000213875.3	ribosomal protein L26 (RPL26) pseudogene	processed_pseudogene	0.416233	0.380075	0.209642	0.882352	1.33444
BLM	ENSG00000197299.13	BLM RecQ like helicase [Source:HGNC Symbol;Acc:HGNC:1058]	protein_coding	-0.199364	5.12661	0.209728	0.882352	-1.14819
IPO7P2	ENSG00000225674.1	importin 7 pseudogene 2 [Source:HGNC Symbol;Acc:HGNC:39838]	processed_pseudogene	0.127207	4.87002	0.209986	0.882352	1.09218
JKAMP	ENSG00000050130.18	JNK1/MAPK8 associated membrane protein [Source:HGNC Symbol;Acc:HGNC:20184]	protein_coding	-0.250992	2.1668	0.210029	0.882352	-1.19003
MYL12B	ENSG00000118680.14	myosin light chain 12B [Source:HGNC Symbol;Acc:HGNC:29827]	protein_coding	-0.362022	2.34804	0.210357	0.882352	-1.28523
MOSPD3	ENSG00000106330.12	motile sperm domain containing 3 [Source:HGNC Symbol;Acc:HGNC:25078]	protein_coding	-0.105436	7.77466	0.210517	0.882352	-1.07582
MVB12B	ENSG00000196814.15	multivesicular body subunit 12B [Source:HGNC Symbol;Acc:HGNC:23368]	protein_coding	0.150171	5.55079	0.210591	0.882352	1.1097
MTDH	ENSG00000147649.10	metadherin [Source:HGNC Symbol;Acc:HGNC:29608]	protein_coding	-0.116035	9.59873	0.210668	0.882352	-1.08375
CHD6	ENSG00000124177.16	chromodomain helicase DNA binding protein 6 [Source:HGNC Symbol;Acc:HGNC:19057]	protein_coding	0.206397	3.95594	0.210859	0.882352	1.1538
ZDHHC18	ENSG00000204160.12	zinc finger DHHC-type palmitoyltransferase 18 [Source:HGNC Symbol;Acc:HGNC:20712]	protein_coding	0.144793	5.78713	0.210881	0.882352	1.10557
MKRN2	ENSG00000075975.17	makorin ring finger protein 2 [Source:HGNC Symbol;Acc:HGNC:7113]	protein_coding	-0.360877	0.689332	0.211034	0.882352	-1.28421
H3-3B	ENSG00000132475.10	H3.3 histone B [Source:HGNC Symbol;Acc:HGNC:4765]	protein_coding	-0.127163	11.832	0.211179	0.882352	-1.09214
PFDN1	ENSG00000113068.10	prefoldin subunit 1 [Source:HGNC Symbol;Acc:HGNC:8866]	protein_coding	0.218299	3.14344	0.211213	0.882352	1.16336
EHD1	ENSG00000110047.18	EH domain containing 1 [Source:HGNC Symbol;Acc:HGNC:3242]	protein_coding	-0.114344	10.0464	0.21149	0.882352	-1.08248
LZTS2	ENSG00000107816.17	leucine zipper tumor suppressor 2 [Source:HGNC Symbol;Acc:HGNC:29381]	protein_coding	0.228691	1.99504	0.211598	0.882352	1.17177
PRRX1	ENSG00000116132.12	paired related homeobox 1 [Source:HGNC Symbol;Acc:HGNC:9142]	protein_coding	-0.413582	1.63818	0.211665	0.882352	-1.33199
ANXA7	ENSG00000138279.16	annexin A7 [Source:HGNC Symbol;Acc:HGNC:545]	protein_coding	-0.555622	0.49778	0.211771	0.882352	-1.4698
TPPP3	ENSG00000159713.11	tubulin polymerization promoting protein family member 3 [Source:HGNC Symbol;Acc:HGNC:24162]	protein_coding	0.285547	3.02133	0.211976	0.882387	1.21887
TFDP2	ENSG00000114126.18	transcription factor Dp-2 [Source:HGNC Symbol;Acc:HGNC:11751]	protein_coding	-0.292295	8.21271	0.212111	0.882387	-1.22459
ELOVL5	ENSG00000012660.14	ELOVL fatty acid elongase 5 [Source:HGNC Symbol;Acc:HGNC:21308]	protein_coding	-0.374575	1.1482	0.212449	0.883106	-1.29646
RNPEP	ENSG00000176393.11	arginyl aminopeptidase [Source:HGNC Symbol;Acc:HGNC:10078]	protein_coding	0.230053	4.31999	0.212893	0.884262	1.17288
RAD17	ENSG00000152942.19	RAD17 checkpoint clamp loader component [Source:HGNC Symbol;Acc:HGNC:9807]	protein_coding	-0.375572	0.0872356	0.213165	0.8847	-1.29735
SNX21	ENSG00000124104.19	sorting nexin family member 21 [Source:HGNC Symbol;Acc:HGNC:16154]	protein_coding	-0.319349	0.53888	0.213553	0.885624	-1.24777
OSBPL11	ENSG00000144909.8	oxysterol binding protein like 11 [Source:HGNC Symbol;Acc:HGNC:16397]	protein_coding	0.227556	3.15411	0.21385	0.88596	1.17085
PCYT2	ENSG00000185813.11	phosphate cytidylyltransferase 2, ethanolamine [Source:HGNC Symbol;Acc:HGNC:8756]	protein_coding	-0.316344	0.846421	0.214014	0.88596	-1.24517
GUCD1	ENSG00000138867.17	guanylyl cyclase domain containing 1 [Source:HGNC Symbol;Acc:HGNC:14237]	protein_coding	-0.19228	5.4153	0.214248	0.88596	-1.14257
THAP11	ENSG00000168286.3	THAP domain containing 11 [Source:HGNC Symbol;Acc:HGNC:23194]	protein_coding	0.114414	6.15097	0.214299	0.88596	1.08254
GBP6	ENSG00000183347.15	guanylate binding protein family member 6 [Source:HGNC Symbol;Acc:HGNC:25395]	protein_coding	0.206517	3.60677	0.214535	0.886245	1.1539
NCOA2	ENSG00000140396.13	nuclear receptor coactivator 2 [Source:HGNC Symbol;Acc:HGNC:7669]	protein_coding	0.136054	7.7931	0.214789	0.886607	1.0989
RPL23AP2	ENSG00000225067.4	ribosomal protein L23a pseudogene 2 [Source:HGNC Symbol;Acc:HGNC:10319]	transcribed_processed_pseudogene	-0.314136	0.0928899	0.215073	0.886643	-1.24327
MSL1	ENSG00000188895.12	MSL complex subunit 1 [Source:HGNC Symbol;Acc:HGNC:27905]	protein_coding	0.129254	11.3356	0.21513	0.886643	1.09373
SRPRA	ENSG00000182934.12	SRP receptor subunit alpha [Source:HGNC Symbol;Acc:HGNC:11307]	protein_coding	0.0826873	8.94984	0.215789	0.8879	1.05899
TMEM60	ENSG00000135211.6	transmembrane protein 60 [Source:HGNC Symbol;Acc:HGNC:21754]	protein_coding	-0.153702	6.39154	0.215846	0.8879	-1.11242
	ENSG00000240975.1	ribosomal protein L18 (RPL18) pseudogene	transcribed_processed_pseudogene	0.376377	0.123241	0.216022	0.8879	1.29808
VAT1	ENSG00000108828.16	vesicle amine transport 1 [Source:HGNC Symbol;Acc:HGNC:16919]	protein_coding	-0.383757	3.35322	0.216102	0.8879	-1.30474
SORL1	ENSG00000137642.13	sortilin related receptor 1 [Source:HGNC Symbol;Acc:HGNC:11185]	protein_coding	0.196518	7.34635	0.216899	0.890239	1.14593
HSPBP1	ENSG00000133265.11	HSPA (Hsp70) binding protein 1 [Source:HGNC Symbol;Acc:HGNC:24989]	protein_coding	-0.405685	1.22244	0.217005	0.890239	-1.32472
ZNF106	ENSG00000103994.18	zinc finger protein 106 [Source:HGNC Symbol;Acc:HGNC:12886]	protein_coding	0.186581	6.65419	0.217187	0.890301	1.13806
LCOR	ENSG00000196233.14	ligand dependent nuclear receptor corepressor [Source:HGNC Symbol;Acc:HGNC:29503]	protein_coding	0.181937	6.86906	0.217872	0.890533	1.13441
CPEB2	ENSG00000137449.17	cytoplasmic polyadenylation element binding protein 2 [Source:HGNC Symbol;Acc:HGNC:21745]	protein_coding	0.288527	7.07467	0.217876	0.890533	1.22139
CCND3	ENSG00000112576.13	cyclin D3 [Source:HGNC Symbol;Acc:HGNC:1585]	protein_coding	-0.122171	5.37525	0.217878	0.890533	-1.08837
IPO7	ENSG00000205339.10	importin 7 [Source:HGNC Symbol;Acc:HGNC:9852]	protein_coding	0.0893553	9.60307	0.218076	0.890533	1.06389
LNPEP	ENSG00000113441.16	leucyl and cystinyl aminopeptidase [Source:HGNC Symbol;Acc:HGNC:6656]	protein_coding	0.249962	3.30872	0.21808	0.890533	1.18918
GCN1	ENSG00000089154.11	GCN1 activator of EIF2AK4 [Source:HGNC Symbol;Acc:HGNC:4199]	protein_coding	-0.218672	3.78758	0.218548	0.891764	-1.16366
LOXL1	ENSG00000129038.16	lysyl oxidase like 1 [Source:HGNC Symbol;Acc:HGNC:6665]	protein_coding	-0.350136	3.26616	0.218752	0.891912	-1.27468
HIF1A	ENSG00000100644.17	hypoxia inducible factor 1 subunit alpha [Source:HGNC Symbol;Acc:HGNC:4910]	protein_coding	0.180056	6.18073	0.219362	0.892375	1.13293
PHYHIP	ENSG00000168490.14	phytanoyl-CoA 2-hydroxylase interacting protein [Source:HGNC Symbol;Acc:HGNC:16865]	protein_coding	-0.368469	5.29074	0.219436	0.892375	-1.29098
YTHDF1	ENSG00000149658.18	YTH N6-methyladenosine RNA binding protein F1 [Source:HGNC Symbol;Acc:HGNC:15867]	protein_coding	0.144121	3.6109	0.219542	0.892375	1.10506
PHF20	ENSG00000025293.17	PHD finger protein 20 [Source:HGNC Symbol;Acc:HGNC:16098]	protein_coding	0.139298	6.05497	0.219616	0.892375	1.10137
SPRYD4	ENSG00000176422.14	SPRY domain containing 4 [Source:HGNC Symbol;Acc:HGNC:27468]	protein_coding	-0.275268	0.98788	0.219703	0.892375	-1.21022
ZC3H14	ENSG00000100722.20	zinc finger CCCH-type containing 14 [Source:HGNC Symbol;Acc:HGNC:20509]	protein_coding	-0.0997014	8.97025	0.220205	0.89322	-1.07155
NCF4	ENSG00000100365.16	neutrophil cytosolic factor 4 [Source:HGNC Symbol;Acc:HGNC:7662]	protein_coding	0.387629	0.774077	0.220287	0.89322	1.30824
GATM	ENSG00000171766.17	glycine amidinotransferase [Source:HGNC Symbol;Acc:HGNC:4175]	protein_coding	0.192905	7.11788	0.220414	0.89322	1.14306
FAM171A1	ENSG00000148468.17	family with sequence similarity 171 member A1 [Source:HGNC Symbol;Acc:HGNC:23522]	protein_coding	0.304381	0.980519	0.220726	0.893538	1.23489
DUSP16	ENSG00000111266.9	dual specificity phosphatase 16 [Source:HGNC Symbol;Acc:HGNC:17909]	protein_coding	0.212462	3.50869	0.220955	0.893538	1.15866
SRSF2	ENSG00000161547.17	serine and arginine rich splicing factor 2 [Source:HGNC Symbol;Acc:HGNC:10783]	protein_coding	-0.103191	11.6534	0.221017	0.893538	-1.07415
DNAJC6	ENSG00000116675.16	DnaJ heat shock protein family (Hsp40) member C6 [Source:HGNC Symbol;Acc:HGNC:15469]	protein_coding	-0.256377	2.50181	0.221272	0.893538	-1.19448
SLC7A1	ENSG00000139514.13	solute carrier family 7 member 1 [Source:HGNC Symbol;Acc:HGNC:11057]	protein_coding	-0.170912	3.60113	0.221743	0.893538	-1.12577
ORAI3	ENSG00000175938.7	ORAI calcium release-activated calcium modulator 3 [Source:HGNC Symbol;Acc:HGNC:28185]	protein_coding	0.144578	4.72145	0.222003	0.893538	1.10541
ME1	ENSG00000065833.9	malic enzyme 1 [Source:HGNC Symbol;Acc:HGNC:6983]	protein_coding	-0.506254	-0.150712	0.222198	0.893538	-1.42036
NR1H3	ENSG00000025434.19	nuclear receptor subfamily 1 group H member 3 [Source:HGNC Symbol;Acc:HGNC:7966]	protein_coding	-0.377976	0.0620118	0.222218	0.893538	-1.29952
FBXL20	ENSG00000108306.13	F-box and leucine rich repeat protein 20 [Source:HGNC Symbol;Acc:HGNC:24679]	protein_coding	0.135539	6.34249	0.222296	0.893538	1.0985
NUFIP1	ENSG00000083635.8	nuclear FMR1 interacting protein 1 [Source:HGNC Symbol;Acc:HGNC:8057]	protein_coding	-0.186268	2.56296	0.222427	0.893538	-1.13782
	ENSG00000230829.3	ribosomal protein L27 (RPL27) pseudogene	transcribed_processed_pseudogene	0.318372	0.374224	0.222468	0.893538	1.24692
VPS36	ENSG00000136100.14	vacuolar protein sorting 36 homolog [Source:HGNC Symbol;Acc:HGNC:20312]	protein_coding	0.174774	3.57623	0.222551	0.893538	1.12879
MRE11	ENSG00000020922.13	MRE11 homolog, double strand break repair nuclease [Source:HGNC Symbol;Acc:HGNC:7230]	protein_coding	-0.154209	4.30637	0.22278	0.893538	-1.11281
SEMA6D	ENSG00000137872.17	semaphorin 6D [Source:HGNC Symbol;Acc:HGNC:16770]	protein_coding	0.238077	2.44157	0.22284	0.893538	1.17942
ESRRA	ENSG00000173153.17	estrogen related receptor alpha [Source:HGNC Symbol;Acc:HGNC:3471]	protein_coding	0.139053	7.45869	0.223065	0.89377	1.10118
INO80C	ENSG00000153391.16	INO80 complex subunit C [Source:HGNC Symbol;Acc:HGNC:26994]	protein_coding	0.283698	0.593633	0.223655	0.894479	1.21731
BRD7P2	ENSG00000184100.6	bromodomain containing 7 pseudogene 2 [Source:HGNC Symbol;Acc:HGNC:33541]	processed_pseudogene	-0.112974	6.48867	0.223751	0.894479	-1.08145
CD2BP2	ENSG00000169217.9	CD2 cytoplasmic tail binding protein 2 [Source:HGNC Symbol;Acc:HGNC:1656]	protein_coding	-0.165686	3.33629	0.223753	0.894479	-1.1217
FAM114A2	ENSG00000055147.19	family with sequence similarity 114 member A2 [Source:HGNC Symbol;Acc:HGNC:1333]	protein_coding	-0.164807	2.86432	0.223913	0.894479	-1.12102
SHISA2	ENSG00000180730.5	shisa family member 2 [Source:HGNC Symbol;Acc:HGNC:20366]	protein_coding	0.351005	0.891817	0.224139	0.894592	1.27545
ABHD17C	ENSG00000136379.12	abhydrolase domain containing 17C, depalmitoylase [Source:HGNC Symbol;Acc:HGNC:26925]	protein_coding	0.127252	7.14757	0.224277	0.894592	1.09221
WRNIP1	ENSG00000124535.16	WRN helicase interacting protein 1 [Source:HGNC Symbol;Acc:HGNC:20876]	protein_coding	0.124868	5.605	0.22467	0.895465	1.09041
STRN3	ENSG00000196792.12	striatin 3 [Source:HGNC Symbol;Acc:HGNC:15720]	protein_coding	0.108928	7.83019	0.224832	0.895465	1.07843
PHOSPHO1	ENSG00000173868.12	phosphoethanolamine/phosphocholine phosphatase 1 [Source:HGNC Symbol;Acc:HGNC:16815]	protein_coding	-0.16327	2.87115	0.22501	0.895501	-1.11982
EIF6	ENSG00000242372.9	eukaryotic translation initiation factor 6 [Source:HGNC Symbol;Acc:HGNC:6159]	protein_coding	-0.201499	2.60384	0.22549	0.89561	-1.14989
AP1G1	ENSG00000166747.13	adaptor related protein complex 1 subunit gamma 1 [Source:HGNC Symbol;Acc:HGNC:555]	protein_coding	0.175115	8.32588	0.225504	0.89561	1.12905
ANXA2P1	ENSG00000213406.3	annexin A2 pseudogene 1 [Source:HGNC Symbol;Acc:HGNC:538]	processed_pseudogene	0.296865	0.890404	0.225694	0.89561	1.22847
ATP5MC2	ENSG00000135390.21	ATP synthase membrane subunit c locus 2 [Source:HGNC Symbol;Acc:HGNC:842]	protein_coding	-0.189929	3.50239	0.225744	0.89561	-1.14071
PIP4K2B	ENSG00000276293.5	phosphatidylinositol-5-phosphate 4-kinase type 2 beta [Source:HGNC Symbol;Acc:HGNC:8998]	protein_coding	0.169148	6.34518	0.226185	0.89561	1.12439
RPS4XP6	ENSG00000244073.1	ribosomal protein S4X pseudogene 6 [Source:HGNC Symbol;Acc:HGNC:36057]	processed_pseudogene	-0.23313	1.63784	0.226214	0.89561	-1.17538
HIRA	ENSG00000100084.14	histone cell cycle regulator [Source:HGNC Symbol;Acc:HGNC:4916]	protein_coding	0.151902	4.49101	0.226232	0.89561	1.11103
EGLN1	ENSG00000135766.9	egl-9 family hypoxia inducible factor 1 [Source:HGNC Symbol;Acc:HGNC:1232]	protein_coding	0.164717	5.55368	0.226381	0.89561	1.12095
XYLT1	ENSG00000103489.12	xylosyltransferase 1 [Source:HGNC Symbol;Acc:HGNC:15516]	protein_coding	0.23875	4.2937	0.226622	0.895898	1.17997
PTPRM	ENSG00000173482.17	protein tyrosine phosphatase receptor type M [Source:HGNC Symbol;Acc:HGNC:9675]	protein_coding	0.406812	-0.147811	0.226879	0.896166	1.32575
HNRNPA1P10	ENSG00000214223.4	heterogeneous nuclear ribonucleoprotein A1 pseudogene 10 [Source:HGNC Symbol;Acc:HGNC:39128]	transcribed_processed_pseudogene	-0.144336	4.96205	0.227154	0.896166	-1.10522
UIMC1	ENSG00000087206.17	ubiquitin interaction motif containing 1 [Source:HGNC Symbol;Acc:HGNC:30298]	protein_coding	0.180768	5.35174	0.227334	0.896166	1.13349
CAP1P1	ENSG00000240809.1	CAP1 pseudogene 1 [Source:HGNC Symbol;Acc:HGNC:31134]	processed_pseudogene	-0.173947	6.76405	0.227363	0.896166	-1.12814
EPHB2	ENSG00000133216.17	EPH receptor B2 [Source:HGNC Symbol;Acc:HGNC:3393]	protein_coding	0.438959	-0.0539643	0.227781	0.89715	1.35563
PREPL	ENSG00000138078.16	prolyl endopeptidase like [Source:HGNC Symbol;Acc:HGNC:30228]	protein_coding	0.157137	2.90664	0.228828	0.897882	1.11507
THAP12P1	ENSG00000230665.3	THAP domain containing 12 pseudogene 1 [Source:HGNC Symbol;Acc:HGNC:39563]	processed_pseudogene	0.336377	0.355722	0.22901	0.897882	1.26258
RPL34P16	ENSG00000217239.3	ribosomal protein L34 pseudogene 16 [Source:HGNC Symbol;Acc:HGNC:37033]	processed_pseudogene	0.448962	0.166672	0.229153	0.897882	1.36506
ACTBP2	ENSG00000213763.4	ACTB pseudogene 2 [Source:HGNC Symbol;Acc:HGNC:135]	processed_pseudogene	0.110714	9.55925	0.229371	0.897882	1.07976
TMEM39B	ENSG00000121775.18	transmembrane protein 39B [Source:HGNC Symbol;Acc:HGNC:25510]	protein_coding	0.0955927	6.36535	0.229445	0.897882	1.0685
ST7	ENSG00000004866.22	suppression of tumorigenicity 7 [Source:HGNC Symbol;Acc:HGNC:11351]	protein_coding	-0.23229	5.428	0.229555	0.897882	-1.1747
IDH1	ENSG00000138413.14	isocitrate dehydrogenase (NADP(+)) 1 [Source:HGNC Symbol;Acc:HGNC:5382]	protein_coding	0.236105	2.20274	0.229574	0.897882	1.17781
WDFY2	ENSG00000139668.9	WD repeat and FYVE domain containing 2 [Source:HGNC Symbol;Acc:HGNC:20482]	protein_coding	0.248555	5.65923	0.230028	0.897882	1.18802
NACA	ENSG00000196531.14	nascent polypeptide associated complex subunit alpha [Source:HGNC Symbol;Acc:HGNC:7629]	protein_coding	-0.252761	3.22525	0.230048	0.897882	-1.19148
VARS1	ENSG00000204394.13	valyl-tRNA synthetase 1 [Source:HGNC Symbol;Acc:HGNC:12651]	protein_coding	-0.128994	7.48381	0.23013	0.897882	-1.09353
CDC42P6	ENSG00000237350.1	CDC42 pseudogene 6 [Source:HGNC Symbol;Acc:HGNC:44430]	processed_pseudogene	-0.122249	9.93992	0.230189	0.897882	-1.08843
DCTN2	ENSG00000175203.17	dynactin subunit 2 [Source:HGNC Symbol;Acc:HGNC:2712]	protein_coding	-0.149491	3.90869	0.230274	0.897882	-1.10918
RPL4P3	ENSG00000230364.1	ribosomal protein L4 pseudogene 3 [Source:HGNC Symbol;Acc:HGNC:35773]	processed_pseudogene	0.215353	3.26826	0.230446	0.897882	1.16099
KCNJ5	ENSG00000120457.12	potassium inwardly rectifying channel subfamily J member 5 [Source:HGNC Symbol;Acc:HGNC:6266]	protein_coding	0.413909	0.549755	0.230646	0.897882	1.33229
STAU2	ENSG00000040341.18	staufen double-stranded RNA binding protein 2 [Source:HGNC Symbol;Acc:HGNC:11371]	protein_coding	0.256358	2.08927	0.2309	0.897882	1.19446
TP53INP2	ENSG00000078804.13	tumor protein p53 inducible nuclear protein 2 [Source:HGNC Symbol;Acc:HGNC:16104]	protein_coding	0.1772	6.68056	0.230951	0.897882	1.13069
ZNF703	ENSG00000183779.7	zinc finger protein 703 [Source:HGNC Symbol;Acc:HGNC:25883]	protein_coding	0.129007	5.86994	0.230977	0.897882	1.09354
HNRNPCP2	ENSG00000204253.4	heterogeneous nuclear ribonucleoprotein C pseudogene 2 [Source:HGNC Symbol;Acc:HGNC:48814]	processed_pseudogene	-0.0948294	7.20635	0.231	0.897882	-1.06794
MLLT6	ENSG00000275023.5	MLLT6, PHD finger containing [Source:HGNC Symbol;Acc:HGNC:7138]	protein_coding	0.200147	4.03682	0.231182	0.897938	1.14882
MCTS1	ENSG00000232119.8	MCTS1 re-initiation and release factor [Source:HGNC Symbol;Acc:HGNC:23357]	protein_coding	-0.0995448	7.98364	0.231474	0.8983	-1.07144
FES	ENSG00000182511.12	FES proto-oncogene, tyrosine kinase [Source:HGNC Symbol;Acc:HGNC:3657]	protein_coding	0.192312	5.52464	0.231613	0.8983	1.14259
PLAGL2	ENSG00000126003.7	PLAG1 like zinc finger 2 [Source:HGNC Symbol;Acc:HGNC:9047]	protein_coding	0.115011	7.60366	0.232015	0.899124	1.08298
EPHB4	ENSG00000196411.10	EPH receptor B4 [Source:HGNC Symbol;Acc:HGNC:3395]	protein_coding	-0.421584	1.35432	0.232163	0.899124	-1.3394
WDR45B	ENSG00000141580.16	WD repeat domain 45B [Source:HGNC Symbol;Acc:HGNC:25072]	protein_coding	0.167292	5.28281	0.232512	0.899652	1.12295
USP9Y	ENSG00000114374.13	ubiquitin specific peptidase 9 Y-linked [Source:HGNC Symbol;Acc:HGNC:12633]	protein_coding	0.18498	3.54848	0.232885	0.899652	1.1368
	ENSG00000235912.1	novel pseudogene	transcribed_processed_pseudogene	0.168602	2.87075	0.233061	0.899652	1.12397
LIX1L	ENSG00000271601.4	limb and CNS expressed 1 like [Source:HGNC Symbol;Acc:HGNC:28715]	protein_coding	0.246796	1.08791	0.233075	0.899652	1.18657
ZBTB48	ENSG00000204859.13	zinc finger and BTB domain containing 48 [Source:HGNC Symbol;Acc:HGNC:4930]	protein_coding	0.361059	0.584361	0.233143	0.899652	1.28437
CRTC1	ENSG00000105662.16	CREB regulated transcription coactivator 1 [Source:HGNC Symbol;Acc:HGNC:16062]	protein_coding	0.138542	3.87214	0.233838	0.900208	1.10079
ANGPT1	ENSG00000154188.10	angiopoietin 1 [Source:HGNC Symbol;Acc:HGNC:484]	protein_coding	0.221371	5.0587	0.233919	0.900208	1.16584
SNAP23	ENSG00000092531.10	synaptosome associated protein 23 [Source:HGNC Symbol;Acc:HGNC:11131]	protein_coding	-0.174655	3.9189	0.234067	0.900208	-1.12869
RHOA	ENSG00000067560.14	ras homolog family member A [Source:HGNC Symbol;Acc:HGNC:667]	protein_coding	-0.0852527	12.1364	0.234182	0.900208	-1.06087
GALNT10	ENSG00000164574.16	polypeptide N-acetylgalactosaminyltransferase 10 [Source:HGNC Symbol;Acc:HGNC:19873]	protein_coding	-0.168772	6.36524	0.234205	0.900208	-1.1241
NAA35	ENSG00000135040.16	N-alpha-acetyltransferase 35, NatC auxiliary subunit [Source:HGNC Symbol;Acc:HGNC:24340]	protein_coding	-0.106065	5.12838	0.234378	0.900208	-1.07629
PNPLA2	ENSG00000177666.17	patatin like phospholipase domain containing 2 [Source:HGNC Symbol;Acc:HGNC:30802]	protein_coding	-0.597664	0.22152	0.23447	0.900208	-1.51326
KLF4	ENSG00000136826.15	KLF transcription factor 4 [Source:HGNC Symbol;Acc:HGNC:6348]	protein_coding	0.200445	6.60778	0.234785	0.900769	1.14905
USP2	ENSG00000036672.16	ubiquitin specific peptidase 2 [Source:HGNC Symbol;Acc:HGNC:12618]	protein_coding	0.202076	4.14008	0.235651	0.90159	1.15035
HOXA5	ENSG00000106004.5	homeobox A5 [Source:HGNC Symbol;Acc:HGNC:5106]	protein_coding	0.220235	3.23894	0.235662	0.90159	1.16492
SIPA1	ENSG00000213445.10	signal-induced proliferation-associated 1 [Source:HGNC Symbol;Acc:HGNC:10885]	protein_coding	-0.269789	1.66609	0.235669	0.90159	-1.20563
GRK5	ENSG00000198873.12	G protein-coupled receptor kinase 5 [Source:HGNC Symbol;Acc:HGNC:4544]	protein_coding	0.177322	4.02948	0.235676	0.90159	1.13078
TECRP1	ENSG00000235043.3	trans-2,3-enoyl-CoA reductase pseudogene 1 [Source:HGNC Symbol;Acc:HGNC:44050]	transcribed_processed_pseudogene	-0.125711	6.79994	0.236562	0.904334	-1.09104
SUV39H1	ENSG00000101945.17	SUV39H1 histone lysine methyltransferase [Source:HGNC Symbol;Acc:HGNC:11479]	protein_coding	-0.123339	5.45891	0.236879	0.904658	-1.08925
PKHD1L1	ENSG00000205038.12	PKHD1 like 1 [Source:HGNC Symbol;Acc:HGNC:20313]	protein_coding	-0.325858	2.09916	0.23716	0.904658	-1.25341
RPS12	ENSG00000112306.8	ribosomal protein S12 [Source:HGNC Symbol;Acc:HGNC:10385]	protein_coding	-0.125868	9.50293	0.237244	0.904658	-1.09116
ARRDC3	ENSG00000113369.9	arrestin domain containing 3 [Source:HGNC Symbol;Acc:HGNC:29263]	protein_coding	-0.165295	7.40115	0.237326	0.904658	-1.1214
STAM2	ENSG00000115145.10	signal transducing adaptor molecule 2 [Source:HGNC Symbol;Acc:HGNC:11358]	protein_coding	-0.192984	2.95484	0.237667	0.904676	-1.14313
FURIN	ENSG00000140564.13	furin, paired basic amino acid cleaving enzyme [Source:HGNC Symbol;Acc:HGNC:8568]	protein_coding	0.124983	5.89754	0.23767	0.904676	1.09049
CAMK2N1	ENSG00000162545.6	calcium/calmodulin dependent protein kinase II inhibitor 1 [Source:HGNC Symbol;Acc:HGNC:24190]	protein_coding	-0.288629	2.08397	0.237936	0.90486	-1.22148
RABGAP1	ENSG00000011454.18	RAB GTPase activating protein 1 [Source:HGNC Symbol;Acc:HGNC:17155]	protein_coding	0.152252	4.84456	0.238218	0.90486	1.1113
EIF4B	ENSG00000063046.18	eukaryotic translation initiation factor 4B [Source:HGNC Symbol;Acc:HGNC:3285]	protein_coding	0.0857607	8.48574	0.238711	0.90486	1.06125
	ENSG00000250568.1	poly(A) binding protein, cytoplasmic 1 (PABPC1) pseudogene	processed_pseudogene	-0.138219	8.86765	0.238995	0.90486	-1.10055
RAB15	ENSG00000139998.16	RAB15, member RAS oncogene family [Source:HGNC Symbol;Acc:HGNC:20150]	protein_coding	0.278084	0.91519	0.239404	0.90486	1.21258
CAT	ENSG00000121691.7	catalase [Source:HGNC Symbol;Acc:HGNC:1516]	protein_coding	-0.408829	0.769994	0.239541	0.90486	-1.32761
TPM3P8	ENSG00000183022.5	tropomyosin 3 pseudogene 8 [Source:HGNC Symbol;Acc:HGNC:39171]	processed_pseudogene	-0.320483	0.979289	0.239622	0.90486	-1.24875
PIP4P1	ENSG00000165782.11	phosphatidylinositol-4,5-bisphosphate 4-phosphatase 1 [Source:HGNC Symbol;Acc:HGNC:19299]	protein_coding	0.322874	0.345082	0.239726	0.90486	1.25082
CCDC85B	ENSG00000175602.4	coiled-coil domain containing 85B [Source:HGNC Symbol;Acc:HGNC:24926]	protein_coding	-0.367906	0.70029	0.23974	0.90486	-1.29048
LRSAM1	ENSG00000148356.15	leucine rich repeat and sterile alpha motif containing 1 [Source:HGNC Symbol;Acc:HGNC:25135]	protein_coding	-0.371597	0.675207	0.239995	0.90486	-1.29378
CMTM3	ENSG00000140931.20	CKLF like MARVEL transmembrane domain containing 3 [Source:HGNC Symbol;Acc:HGNC:19174]	protein_coding	0.210179	2.7965	0.240015	0.90486	1.15683
CAMK2N2	ENSG00000163888.4	calcium/calmodulin dependent protein kinase II inhibitor 2 [Source:HGNC Symbol;Acc:HGNC:24197]	protein_coding	0.203078	2.87218	0.240083	0.90486	1.15115
SLC6A8	ENSG00000130821.17	solute carrier family 6 member 8 [Source:HGNC Symbol;Acc:HGNC:11055]	protein_coding	-0.327479	2.46338	0.240154	0.90486	-1.25482
	ENSG00000228981.3	ribosomal protein S2 (RPS2) pseudogene	processed_pseudogene	-0.252556	0.549141	0.240187	0.90486	-1.19132
TRIM44	ENSG00000166326.7	tripartite motif containing 44 [Source:HGNC Symbol;Acc:HGNC:19016]	protein_coding	-0.10095	5.76978	0.240266	0.90486	-1.07248
APLP2	ENSG00000084234.18	amyloid beta precursor like protein 2 [Source:HGNC Symbol;Acc:HGNC:598]	protein_coding	-0.141016	8.5539	0.240653	0.905679	-1.10268
DYNLL2	ENSG00000264364.3	dynein light chain LC8-type 2 [Source:HGNC Symbol;Acc:HGNC:24596]	protein_coding	0.0855874	8.53987	0.240835	0.905722	1.06112
TBX15	ENSG00000092607.15	T-box transcription factor 15 [Source:HGNC Symbol;Acc:HGNC:11594]	protein_coding	-0.406529	0.745712	0.241126	0.906177	-1.32549
WASL	ENSG00000106299.8	WASP like actin nucleation promoting factor [Source:HGNC Symbol;Acc:HGNC:12735]	protein_coding	0.167623	5.1469	0.241686	0.907642	1.12321
PPM1A	ENSG00000100614.18	protein phosphatase, Mg2+/Mn2+ dependent 1A [Source:HGNC Symbol;Acc:HGNC:9275]	protein_coding	-0.0810732	9.26205	0.2425	0.908345	-1.0578
SLC28A2	ENSG00000137860.12	solute carrier family 28 member 2 [Source:HGNC Symbol;Acc:HGNC:11002]	protein_coding	0.308974	0.794274	0.242547	0.908345	1.23883
PHC1P1	ENSG00000179899.8	polyhomeotic homolog 1 pseudogene 1 [Source:HGNC Symbol;Acc:HGNC:34502]	processed_pseudogene	0.187291	2.94136	0.242569	0.908345	1.13862
CSE1L	ENSG00000124207.17	chromosome segregation 1 like [Source:HGNC Symbol;Acc:HGNC:2431]	protein_coding	-0.103277	7.19249	0.242906	0.908345	-1.07421
CACNB3	ENSG00000167535.8	calcium voltage-gated channel auxiliary subunit beta 3 [Source:HGNC Symbol;Acc:HGNC:1403]	protein_coding	0.242568	2.16879	0.242948	0.908345	1.1831
METTL2B	ENSG00000165055.16	methyltransferase 2B, tRNA N3-cytidine [Source:HGNC Symbol;Acc:HGNC:18272]	protein_coding	-0.39787	0.0640385	0.242985	0.908345	-1.31756
STAG1	ENSG00000118007.13	STAG1 cohesin complex component [Source:HGNC Symbol;Acc:HGNC:11354]	protein_coding	-0.099514	9.16819	0.243066	0.908345	-1.07141
USP10	ENSG00000103194.16	ubiquitin specific peptidase 10 [Source:HGNC Symbol;Acc:HGNC:12608]	protein_coding	-0.376311	1.39548	0.243472	0.908826	-1.29802
PLOD3	ENSG00000106397.12	procollagen-lysine,2-oxoglutarate 5-dioxygenase 3 [Source:HGNC Symbol;Acc:HGNC:9083]	protein_coding	-0.515638	1.27589	0.24387	0.908826	-1.42963
UBB	ENSG00000170315.14	ubiquitin B [Source:HGNC Symbol;Acc:HGNC:12463]	protein_coding	-0.0827467	12.9607	0.244093	0.908826	-1.05903
PPP1R13B	ENSG00000088808.18	protein phosphatase 1 regulatory subunit 13B [Source:HGNC Symbol;Acc:HGNC:14950]	protein_coding	-0.227486	1.95662	0.244322	0.908826	-1.17079
RAD52	ENSG00000002016.18	RAD52 homolog, DNA repair protein [Source:HGNC Symbol;Acc:HGNC:9824]	protein_coding	0.176951	3.57301	0.244356	0.908826	1.13049
ADAMTS6	ENSG00000049192.15	ADAM metallopeptidase with thrombospondin type 1 motif 6 [Source:HGNC Symbol;Acc:HGNC:222]	protein_coding	0.289074	2.01928	0.244375	0.908826	1.22186
ANXA2	ENSG00000182718.18	annexin A2 [Source:HGNC Symbol;Acc:HGNC:537]	protein_coding	-0.235402	4.19728	0.244389	0.908826	-1.17724
ITGB1	ENSG00000150093.20	integrin subunit beta 1 [Source:HGNC Symbol;Acc:HGNC:6153]	protein_coding	0.127982	5.87168	0.245035	0.909201	1.09276
SMAP2	ENSG00000084070.12	small ArfGAP2 [Source:HGNC Symbol;Acc:HGNC:25082]	protein_coding	-0.0939768	8.33538	0.24546	0.909201	-1.06731
HNRNPA1P50	ENSG00000257195.1	heterogeneous nuclear ribonucleoprotein A1 pseudogene 50 [Source:HGNC Symbol;Acc:HGNC:48780]	processed_pseudogene	0.168521	4.19325	0.245489	0.909201	1.12391
	ENSG00000257376.1	fragile X mental retardation, autosomal homolog 1 (FXR1) pseudogene	processed_pseudogene	0.229457	1.25437	0.245613	0.909201	1.17239
FAM72D	ENSG00000215784.6	family with sequence similarity 72 member D [Source:HGNC Symbol;Acc:HGNC:33593]	protein_coding	0.283843	0.550144	0.245662	0.909201	1.21743
MED25	ENSG00000104973.19	mediator complex subunit 25 [Source:HGNC Symbol;Acc:HGNC:28845]	protein_coding	-0.109368	5.90864	0.245762	0.909201	-1.07876
SLC66A2	ENSG00000122490.19	solute carrier family 66 member 2 [Source:HGNC Symbol;Acc:HGNC:26188]	protein_coding	-0.323884	0.259254	0.245893	0.909201	-1.2517
RBX1	ENSG00000100387.9	ring-box 1 [Source:HGNC Symbol;Acc:HGNC:9928]	protein_coding	0.11582	8.10579	0.245963	0.909201	1.08359
AP2S1	ENSG00000042753.12	adaptor related protein complex 2 subunit sigma 1 [Source:HGNC Symbol;Acc:HGNC:565]	protein_coding	-0.221663	2.99341	0.246172	0.909201	-1.16608
PPP4R2P1	ENSG00000250848.1	PPP4R2 pseudogene 1 [Source:HGNC Symbol;Acc:HGNC:56513]	transcribed_processed_pseudogene	0.285262	1.20271	0.246248	0.909201	1.21863
	ENSG00000266365.1	ribosomal protein L36a pseudogene 47	unprocessed_pseudogene	0.433555	0.0549665	0.246366	0.909201	1.35056
MXD4	ENSG00000123933.17	MAX dimerization protein 4 [Source:HGNC Symbol;Acc:HGNC:13906]	protein_coding	0.125924	5.02599	0.246551	0.909252	1.09121
PC	ENSG00000173599.15	pyruvate carboxylase [Source:HGNC Symbol;Acc:HGNC:8636]	protein_coding	-0.261784	5.75557	0.24706	0.910499	-1.19896
HSPA8P5	ENSG00000256356.1	heat shock protein family A (Hsp70) member 8 pseudogene 5 [Source:HGNC Symbol;Acc:HGNC:44920]	processed_pseudogene	0.322583	1.94691	0.24776	0.911994	1.25057
C14orf119	ENSG00000179933.6	chromosome 14 open reading frame 119 [Source:HGNC Symbol;Acc:HGNC:20270]	protein_coding	-0.328686	0.961872	0.247836	0.911994	-1.25587
FZD2	ENSG00000180340.7	frizzled class receptor 2 [Source:HGNC Symbol;Acc:HGNC:4040]	protein_coding	-0.293354	1.45698	0.247979	0.911994	-1.22549
ABCD1	ENSG00000101986.12	ATP binding cassette subfamily D member 1 [Source:HGNC Symbol;Acc:HGNC:61]	protein_coding	-0.52397	0.0268477	0.248298	0.912383	-1.43791
ATG5	ENSG00000057663.16	autophagy related 5 [Source:HGNC Symbol;Acc:HGNC:589]	protein_coding	-0.109138	7.11759	0.248427	0.912383	-1.07858
ZDHHC8	ENSG00000099904.16	zinc finger DHHC-type palmitoyltransferase 8 [Source:HGNC Symbol;Acc:HGNC:18474]	protein_coding	0.334587	1.65282	0.248788	0.913079	1.26102
ZCCHC24	ENSG00000165424.7	zinc finger CCHC-type containing 24 [Source:HGNC Symbol;Acc:HGNC:26911]	protein_coding	0.271238	2.13008	0.249229	0.913548	1.20684
SSBL4P	ENSG00000230832.3	small RNA binding exonuclease protection factor La like 4, pseudogene [Source:HGNC Symbol;Acc:HGNC:54985]	processed_pseudogene	0.362939	-0.0796953	0.249259	0.913548	1.28604
DRAP1	ENSG00000175550.8	DR1 associated protein 1 [Source:HGNC Symbol;Acc:HGNC:3019]	protein_coding	0.129352	5.11344	0.24945	0.91362	1.0938
POGK	ENSG00000143157.12	pogo transposable element derived with KRAB domain [Source:HGNC Symbol;Acc:HGNC:18800]	protein_coding	-0.750759	-0.0403378	0.249816	0.914334	-1.68268
CROCC	ENSG00000058453.17	ciliary rootlet coiled-coil, rootletin [Source:HGNC Symbol;Acc:HGNC:21299]	protein_coding	0.408141	0.163504	0.249989	0.914339	1.32698
ECH1	ENSG00000104823.9	enoyl-CoA hydratase 1 [Source:HGNC Symbol;Acc:HGNC:3149]	protein_coding	0.252335	1.16597	0.250258	0.914696	1.19113
CREBBP	ENSG00000005339.15	CREB binding protein [Source:HGNC Symbol;Acc:HGNC:2348]	protein_coding	0.199025	7.69473	0.250796	0.915954	1.14792
ZMAT5	ENSG00000100319.13	zinc finger matrin-type 5 [Source:HGNC Symbol;Acc:HGNC:28046]	protein_coding	0.102002	6.25886	0.250992	0.915954	1.07326
CTDNEP1P2	ENSG00000251467.1	CTDNEP1 pseudogene 2 [Source:HGNC Symbol;Acc:HGNC:56482]	processed_pseudogene	0.267268	0.783876	0.251118	0.915954	1.20353
CNOT6	ENSG00000113300.13	CCR4-NOT transcription complex subunit 6 [Source:HGNC Symbol;Acc:HGNC:14099]	protein_coding	0.115781	7.89995	0.251656	0.916936	1.08356
FRMD4B	ENSG00000114541.15	FERM domain containing 4B [Source:HGNC Symbol;Acc:HGNC:24886]	protein_coding	-0.308962	1.15379	0.251732	0.916936	-1.23882
SNX30	ENSG00000148158.17	sorting nexin family member 30 [Source:HGNC Symbol;Acc:HGNC:23685]	protein_coding	0.198597	3.38212	0.251988	0.917244	1.14758
	ENSG00000213650.3	tyrosine 3-monooxygenase/tryptophan 5-monooxygenase activation protein, epsilon polypeptide (YWHAE) pseudogene	transcribed_processed_pseudogene	0.196058	1.27908	0.25325	0.92106	1.14556
S100A11	ENSG00000163191.6	S100 calcium binding protein A11 [Source:HGNC Symbol;Acc:HGNC:10488]	protein_coding	-0.565843	0.381393	0.253382	0.92106	-1.48025
CDC6	ENSG00000094804.12	cell division cycle 6 [Source:HGNC Symbol;Acc:HGNC:1744]	protein_coding	-0.216337	4.00875	0.254588	0.921784	-1.16178
EEF1A1P44	ENSG00000236468.1	eukaryotic translation elongation factor 1 alpha 1 pseudogene 44 [Source:HGNC Symbol;Acc:HGNC:56201]	processed_pseudogene	-0.309307	0.600199	0.255107	0.921784	-1.23911
MPC2	ENSG00000143158.11	mitochondrial pyruvate carrier 2 [Source:HGNC Symbol;Acc:HGNC:24515]	protein_coding	-0.186753	2.04499	0.255331	0.921784	-1.1382
BRD8	ENSG00000112983.18	bromodomain containing 8 [Source:HGNC Symbol;Acc:HGNC:19874]	protein_coding	-0.121322	8.70929	0.255943	0.921784	-1.08773
RTN4RL1	ENSG00000185924.7	reticulon 4 receptor like 1 [Source:HGNC Symbol;Acc:HGNC:21329]	protein_coding	0.320897	0.0986497	0.256264	0.921784	1.24911
VAV2	ENSG00000160293.17	vav guanine nucleotide exchange factor 2 [Source:HGNC Symbol;Acc:HGNC:12658]	protein_coding	0.241175	2.43406	0.256564	0.921784	1.18195
RBBP7	ENSG00000102054.18	RB binding protein 7, chromatin remodeling factor [Source:HGNC Symbol;Acc:HGNC:9890]	protein_coding	-0.0928968	10.4367	0.25661	0.921784	-1.06651
RPL28	ENSG00000108107.15	ribosomal protein L28 [Source:HGNC Symbol;Acc:HGNC:10330]	protein_coding	-0.272809	5.03379	0.25666	0.921784	-1.20816
PURA	ENSG00000185129.8	purine rich element binding protein A [Source:HGNC Symbol;Acc:HGNC:9701]	protein_coding	0.0891648	8.97267	0.256747	0.921784	1.06375
VEZF1P1	ENSG00000236229.1	vascular endothelial zinc finger 1 pseudogene 1 [Source:HGNC Symbol;Acc:HGNC:32320]	processed_pseudogene	0.19816	2.17349	0.256789	0.921784	1.14723
RAE1	ENSG00000101146.13	ribonucleic acid export 1 [Source:HGNC Symbol;Acc:HGNC:9828]	protein_coding	-0.433871	0.582399	0.257314	0.921784	-1.35085
SERBP1P5	ENSG00000249565.2	SERPINE1 mRNA binding protein 1 pseudogene 5 [Source:HGNC Symbol;Acc:HGNC:44632]	processed_pseudogene	-0.111881	6.72832	0.257414	0.921784	-1.08064
ZPR1	ENSG00000109917.11	ZPR1 zinc finger [Source:HGNC Symbol;Acc:HGNC:13051]	protein_coding	-0.338116	1.82541	0.257511	0.921784	-1.2641
PMM1	ENSG00000100417.12	phosphomannomutase 1 [Source:HGNC Symbol;Acc:HGNC:9114]	protein_coding	-0.178089	4.8055	0.257894	0.921784	-1.13138
TBC1D15	ENSG00000121749.16	TBC1 domain family member 15 [Source:HGNC Symbol;Acc:HGNC:25694]	protein_coding	-0.0986184	6.86995	0.257926	0.921784	-1.07075
API5	ENSG00000166181.13	apoptosis inhibitor 5 [Source:HGNC Symbol;Acc:HGNC:594]	protein_coding	-0.107533	6.31944	0.25794	0.921784	-1.07738
KIF11	ENSG00000138160.7	kinesin family member 11 [Source:HGNC Symbol;Acc:HGNC:6388]	protein_coding	-0.157376	5.58376	0.258236	0.921784	-1.11526
CYRIA	ENSG00000197872.11	CYFIP related Rac1 interactor A [Source:HGNC Symbol;Acc:HGNC:25373]	protein_coding	0.25385	3.31433	0.258259	0.921784	1.19239
SCCPDH	ENSG00000143653.10	saccharopine dehydrogenase (putative) [Source:HGNC Symbol;Acc:HGNC:24275]	protein_coding	-0.518952	0.289678	0.258348	0.921784	-1.43291
GPM6B	ENSG00000046653.15	glycoprotein M6B [Source:HGNC Symbol;Acc:HGNC:4461]	protein_coding	-0.239456	2.8124	0.258384	0.921784	-1.18055
ALKBH1	ENSG00000100601.10	alkB homolog 1, histone H2A dioxygenase [Source:HGNC Symbol;Acc:HGNC:17911]	protein_coding	0.261107	1.54413	0.258428	0.921784	1.1984
LRP8	ENSG00000157193.18	LDL receptor related protein 8 [Source:HGNC Symbol;Acc:HGNC:6700]	protein_coding	0.181235	3.91652	0.258442	0.921784	1.13385
JADE3	ENSG00000102221.14	jade family PHD finger 3 [Source:HGNC Symbol;Acc:HGNC:22982]	protein_coding	0.240643	2.16562	0.258525	0.921784	1.18152
BLTP3B	ENSG00000111647.13	bridge-like lipid transfer protein family member 3B [Source:HGNC Symbol;Acc:HGNC:29102]	protein_coding	-0.24427	2.67554	0.258584	0.921784	-1.18449
WASHC4	ENSG00000136051.15	WASH complex subunit 4 [Source:HGNC Symbol;Acc:HGNC:29174]	protein_coding	0.244816	4.43828	0.258672	0.921784	1.18494
HNRNPLL	ENSG00000143889.16	heterogeneous nuclear ribonucleoprotein L like [Source:HGNC Symbol;Acc:HGNC:25127]	protein_coding	0.10345	8.3322	0.258838	0.921784	1.07434
TBC1D12	ENSG00000108239.9	TBC1 domain family member 12 [Source:HGNC Symbol;Acc:HGNC:29082]	protein_coding	-0.219451	3.75313	0.25903	0.921784	-1.16429
	ENSG00000230967.2	novel transcript	lncRNA	0.303281	0.281339	0.259213	0.921784	1.23395
FAM168B	ENSG00000152102.18	family with sequence similarity 168 member B [Source:HGNC Symbol;Acc:HGNC:27016]	protein_coding	0.119295	6.25042	0.259526	0.921784	1.0862
ACTBP8	ENSG00000220267.1	ACTB pseudogene 8 [Source:HGNC Symbol;Acc:HGNC:141]	processed_pseudogene	0.300658	0.712596	0.259642	0.921784	1.23171
PPTC7	ENSG00000196850.6	protein phosphatase targeting COQ7 [Source:HGNC Symbol;Acc:HGNC:30695]	protein_coding	0.144458	5.21703	0.259679	0.921784	1.10532
PDP1	ENSG00000164951.16	pyruvate dehydrogenase phosphatase catalytic subunit 1 [Source:HGNC Symbol;Acc:HGNC:9279]	protein_coding	-0.138955	4.681	0.259709	0.921784	-1.10111
KATNB1	ENSG00000140854.13	katanin regulatory subunit B1 [Source:HGNC Symbol;Acc:HGNC:6217]	protein_coding	-0.105547	5.41525	0.259856	0.921784	-1.0759
STK38L	ENSG00000211455.8	serine/threonine kinase 38 like [Source:HGNC Symbol;Acc:HGNC:17848]	protein_coding	-0.249878	1.23371	0.259871	0.921784	-1.18911
ZCCHC17	ENSG00000121766.16	zinc finger CCHC-type containing 17 [Source:HGNC Symbol;Acc:HGNC:30246]	protein_coding	-0.122411	4.43422	0.259882	0.921784	-1.08855
DDOST	ENSG00000244038.11	dolichyl-diphosphooligosaccharide--protein glycosyltransferase non-catalytic subunit [Source:HGNC Symbol;Acc:HGNC:2728]	protein_coding	0.109179	7.91667	0.260042	0.921784	1.07861
POLD3	ENSG00000077514.9	DNA polymerase delta 3, accessory subunit [Source:HGNC Symbol;Acc:HGNC:20932]	protein_coding	-0.11152	6.55196	0.260348	0.921784	-1.08037
PPP6R1	ENSG00000105063.19	protein phosphatase 6 regulatory subunit 1 [Source:HGNC Symbol;Acc:HGNC:29195]	protein_coding	0.11778	5.73494	0.260683	0.921784	1.08506
SNRPCP2	ENSG00000251235.3	small nuclear ribonucleoprotein polypeptide C pseudogene 2 [Source:HGNC Symbol;Acc:HGNC:49817]	processed_pseudogene	0.217444	1.47623	0.261107	0.921784	1.16267
PTPRF	ENSG00000142949.17	protein tyrosine phosphatase receptor type F [Source:HGNC Symbol;Acc:HGNC:9670]	protein_coding	-0.267208	3.1254	0.261147	0.921784	-1.20348
ARFGAP3	ENSG00000242247.11	ADP ribosylation factor GTPase activating protein 3 [Source:HGNC Symbol;Acc:HGNC:661]	protein_coding	0.163377	2.15573	0.26125	0.921784	1.11991
JOSD2	ENSG00000161677.12	Josephin domain containing 2 [Source:HGNC Symbol;Acc:HGNC:28853]	protein_coding	-0.321388	0.848645	0.261268	0.921784	-1.24953
SS18	ENSG00000141380.14	SS18 subunit of BAF chromatin remodeling complex [Source:HGNC Symbol;Acc:HGNC:11340]	protein_coding	0.142955	6.23262	0.26148	0.921784	1.10416
GRINA	ENSG00000178719.17	glutamate ionotropic receptor NMDA type subunit associated protein 1 [Source:HGNC Symbol;Acc:HGNC:4589]	protein_coding	-0.133259	8.44564	0.261676	0.921784	-1.09677
PDCL	ENSG00000136940.14	phosducin like [Source:HGNC Symbol;Acc:HGNC:8770]	protein_coding	0.148202	4.72721	0.261855	0.921784	1.10819
AMOTL2	ENSG00000114019.15	angiomotin like 2 [Source:HGNC Symbol;Acc:HGNC:17812]	protein_coding	0.239377	1.66781	0.261954	0.921784	1.18048
CXCR2	ENSG00000180871.8	C-X-C motif chemokine receptor 2 [Source:HGNC Symbol;Acc:HGNC:6027]	protein_coding	0.265264	0.801497	0.26202	0.921784	1.20186
SEMA7A	ENSG00000138623.10	semaphorin 7A (JohnMiltonHagen blood group) [Source:HGNC Symbol;Acc:HGNC:10741]	protein_coding	-0.227686	2.04324	0.262165	0.921784	-1.17096
PTCHD1	ENSG00000165186.12	patched domain containing 1 [Source:HGNC Symbol;Acc:HGNC:26392]	protein_coding	-0.379942	0.785643	0.262312	0.921784	-1.30129
LNPK	ENSG00000144320.14	lunapark, ER junction formation factor [Source:HGNC Symbol;Acc:HGNC:21610]	protein_coding	0.105227	5.96017	0.262324	0.921784	1.07566
TRAPPC8	ENSG00000153339.15	trafficking protein particle complex subunit 8 [Source:HGNC Symbol;Acc:HGNC:29169]	protein_coding	0.168233	5.9074	0.262403	0.921784	1.12368
ERN1	ENSG00000178607.17	endoplasmic reticulum to nucleus signaling 1 [Source:HGNC Symbol;Acc:HGNC:3449]	protein_coding	0.386938	0.288379	0.262832	0.922471	1.30762
EMC10	ENSG00000161671.17	ER membrane protein complex subunit 10 [Source:HGNC Symbol;Acc:HGNC:27609]	protein_coding	-0.458289	-0.00933737	0.262945	0.922471	-1.37391
EIF4EBP2	ENSG00000148730.7	eukaryotic translation initiation factor 4E binding protein 2 [Source:HGNC Symbol;Acc:HGNC:3289]	protein_coding	-0.242994	3.25088	0.263339	0.922828	-1.18345
EEF1A1	ENSG00000156508.19	eukaryotic translation elongation factor 1 alpha 1 [Source:HGNC Symbol;Acc:HGNC:3189]	protein_coding	-0.0855346	13.0915	0.263548	0.922828	-1.06108
NCAPH2	ENSG00000025770.19	non-SMC condensin II complex subunit H2 [Source:HGNC Symbol;Acc:HGNC:25071]	protein_coding	-0.143805	3.39955	0.263566	0.922828	-1.10481
MRTO4	ENSG00000053372.5	MRT4 homolog, ribosome maturation factor [Source:HGNC Symbol;Acc:HGNC:18477]	protein_coding	-0.105508	7.76413	0.264234	0.92456	-1.07587
DCP2	ENSG00000172795.17	decapping mRNA 2 [Source:HGNC Symbol;Acc:HGNC:24452]	protein_coding	0.121734	4.40167	0.264655	0.925424	1.08804
RAB39A	ENSG00000179331.3	RAB39A, member RAS oncogene family [Source:HGNC Symbol;Acc:HGNC:16521]	protein_coding	0.402967	-0.128826	0.265393	0.926327	1.32222
KAT2A	ENSG00000108773.11	lysine acetyltransferase 2A [Source:HGNC Symbol;Acc:HGNC:4201]	protein_coding	0.0950835	5.73263	0.265397	0.926327	1.06813
CDC37L1	ENSG00000106993.12	cell division cycle 37 like 1, HSP90 cochaperone [Source:HGNC Symbol;Acc:HGNC:17179]	protein_coding	0.12345	4.29552	0.265435	0.926327	1.08934
PLAA	ENSG00000137055.15	phospholipase A2 activating protein [Source:HGNC Symbol;Acc:HGNC:9043]	protein_coding	0.095142	6.34844	0.266022	0.927285	1.06817
KIAA1958	ENSG00000165185.15	KIAA1958 [Source:HGNC Symbol;Acc:HGNC:23427]	protein_coding	-0.15999	4.30451	0.266162	0.927285	-1.11728
PPARGC1B	ENSG00000155846.17	PPARG coactivator 1 beta [Source:HGNC Symbol;Acc:HGNC:30022]	protein_coding	0.251076	0.859648	0.266346	0.927285	1.19009
ARID5B	ENSG00000150347.17	AT-rich interaction domain 5B [Source:HGNC Symbol;Acc:HGNC:17362]	protein_coding	0.246805	3.82677	0.266534	0.927285	1.18658
COPZ1	ENSG00000111481.10	COPI coat complex subunit zeta 1 [Source:HGNC Symbol;Acc:HGNC:2243]	protein_coding	-0.0816292	9.09687	0.26691	0.927285	-1.05821
PCIF1	ENSG00000100982.12	phosphorylated CTD interacting factor 1 [Source:HGNC Symbol;Acc:HGNC:16200]	protein_coding	-0.0964815	5.87724	0.266927	0.927285	-1.06916
CAPG	ENSG00000042493.16	capping actin protein, gelsolin like [Source:HGNC Symbol;Acc:HGNC:1474]	protein_coding	0.211972	5.50241	0.266927	0.927285	1.15827
CDC45	ENSG00000093009.11	cell division cycle 45 [Source:HGNC Symbol;Acc:HGNC:1739]	protein_coding	-0.121851	4.70076	0.267373	0.928228	-1.08813
NUP205	ENSG00000155561.15	nucleoporin 205 [Source:HGNC Symbol;Acc:HGNC:18658]	protein_coding	-0.13241	5.74654	0.26822	0.929424	-1.09612
PEX6	ENSG00000124587.14	peroxisomal biogenesis factor 6 [Source:HGNC Symbol;Acc:HGNC:8859]	protein_coding	-0.238346	2.08332	0.268232	0.929424	-1.17964
HIPK2	ENSG00000064393.16	homeodomain interacting protein kinase 2 [Source:HGNC Symbol;Acc:HGNC:14402]	protein_coding	0.139909	7.97845	0.268546	0.929424	1.10184
ARK2N	ENSG00000152242.11	arkadia (RNF111) N-terminal like PKA signaling regulator 2N [Source:HGNC Symbol;Acc:HGNC:28172]	protein_coding	0.115006	6.77266	0.268683	0.929424	1.08298
RUNX2	ENSG00000124813.23	RUNX family transcription factor 2 [Source:HGNC Symbol;Acc:HGNC:10472]	protein_coding	0.227287	7.54569	0.268844	0.929424	1.17063
GNA14	ENSG00000156049.7	G protein subunit alpha 14 [Source:HGNC Symbol;Acc:HGNC:4382]	protein_coding	0.358913	0.132293	0.268896	0.929424	1.28246
TMEM243	ENSG00000135185.12	transmembrane protein 243 [Source:HGNC Symbol;Acc:HGNC:21707]	protein_coding	-0.154789	5.2403	0.268967	0.929424	-1.11326
SOBP	ENSG00000112320.12	sine oculis binding protein homolog [Source:HGNC Symbol;Acc:HGNC:29256]	protein_coding	-0.332143	0.485244	0.269115	0.929424	-1.25888
ATG16L1	ENSG00000085978.22	autophagy related 16 like 1 [Source:HGNC Symbol;Acc:HGNC:21498]	protein_coding	0.175285	4.48591	0.269585	0.929424	1.12919
RPS2P24	ENSG00000244019.1	ribosomal protein S2 pseudogene 24 [Source:HGNC Symbol;Acc:HGNC:35887]	processed_pseudogene	0.278758	0.143082	0.269698	0.929424	1.21315
PRPF31	ENSG00000105618.14	pre-mRNA processing factor 31 [Source:HGNC Symbol;Acc:HGNC:15446]	protein_coding	-0.401682	0.504148	0.269709	0.929424	-1.32105
LATS1	ENSG00000131023.13	large tumor suppressor kinase 1 [Source:HGNC Symbol;Acc:HGNC:6514]	protein_coding	0.178279	4.95584	0.269971	0.929424	1.13153
TUBA1B	ENSG00000123416.15	tubulin alpha 1b [Source:HGNC Symbol;Acc:HGNC:18809]	protein_coding	-0.110986	14.4064	0.270459	0.929424	-1.07997
INTS13	ENSG00000064102.15	integrator complex subunit 13 [Source:HGNC Symbol;Acc:HGNC:20174]	protein_coding	0.106751	6.39638	0.270562	0.929424	1.0768
CLPTM1	ENSG00000104853.16	CLPTM1 regulator of GABA type A receptor forward trafficking [Source:HGNC Symbol;Acc:HGNC:2087]	protein_coding	-0.0838007	7.17718	0.270693	0.929424	-1.05981
PAFAH1B3	ENSG00000079462.8	platelet activating factor acetylhydrolase 1b catalytic subunit 3 [Source:HGNC Symbol;Acc:HGNC:8576]	protein_coding	-0.218948	2.2199	0.270742	0.929424	-1.16388
ARMC1	ENSG00000104442.10	armadillo repeat containing 1 [Source:HGNC Symbol;Acc:HGNC:17684]	protein_coding	-0.327805	0.391358	0.270811	0.929424	-1.2551
MED1	ENSG00000125686.12	mediator complex subunit 1 [Source:HGNC Symbol;Acc:HGNC:9234]	protein_coding	0.119525	8.17397	0.270857	0.929424	1.08638
SLC2A8	ENSG00000136856.18	solute carrier family 2 member 8 [Source:HGNC Symbol;Acc:HGNC:13812]	protein_coding	-0.321509	0.28784	0.271477	0.930123	-1.24964
SUMO1P4	ENSG00000235555.1	SUMO1 pseudogene 4 [Source:HGNC Symbol;Acc:HGNC:33151]	processed_pseudogene	-0.314754	-0.0404494	0.2716	0.930123	-1.2438
RSPO3	ENSG00000146374.14	R-spondin 3 [Source:HGNC Symbol;Acc:HGNC:20866]	protein_coding	-0.441103	0.0827237	0.271805	0.930123	-1.35764
LPCAT2	ENSG00000087253.13	lysophosphatidylcholine acyltransferase 2 [Source:HGNC Symbol;Acc:HGNC:26032]	protein_coding	-0.129326	6.27739	0.272053	0.930123	-1.09378
WDR4	ENSG00000160193.12	WD repeat domain 4 [Source:HGNC Symbol;Acc:HGNC:12756]	protein_coding	-0.156532	2.56137	0.272484	0.930123	-1.1146
MIR3661	ENSG00000266751.1	microRNA 3661 [Source:HGNC Symbol;Acc:HGNC:38892]	miRNA	0.192544	2.49637	0.272626	0.930123	1.14278
NRROS	ENSG00000174004.6	negative regulator of reactive oxygen species [Source:HGNC Symbol;Acc:HGNC:24613]	protein_coding	0.183957	2.42409	0.272666	0.930123	1.136
ABHD17B	ENSG00000107362.14	abhydrolase domain containing 17B, depalmitoylase [Source:HGNC Symbol;Acc:HGNC:24278]	protein_coding	0.152876	6.19636	0.272691	0.930123	1.11178
SENP7	ENSG00000138468.16	SUMO specific peptidase 7 [Source:HGNC Symbol;Acc:HGNC:30402]	protein_coding	-0.131928	4.76159	0.272696	0.930123	-1.09576
AIFM1	ENSG00000156709.15	apoptosis inducing factor mitochondria associated 1 [Source:HGNC Symbol;Acc:HGNC:8768]	protein_coding	0.0871342	7.53386	0.272972	0.930123	1.06226
ESD	ENSG00000139684.15	esterase D [Source:HGNC Symbol;Acc:HGNC:3465]	protein_coding	-0.225646	1.76288	0.273	0.930123	-1.1693
PRPF40B	ENSG00000110844.14	pre-mRNA processing factor 40 homolog B [Source:HGNC Symbol;Acc:HGNC:25031]	protein_coding	0.188111	3.98116	0.273155	0.930123	1.13927
NDUFAF5	ENSG00000101247.18	NADH:ubiquinone oxidoreductase complex assembly factor 5 [Source:HGNC Symbol;Acc:HGNC:15899]	protein_coding	-0.291774	0.503466	0.274166	0.930575	-1.22414
FBXO31	ENSG00000103264.18	F-box protein 31 [Source:HGNC Symbol;Acc:HGNC:16510]	protein_coding	-0.120305	3.87742	0.274213	0.930575	-1.08696
RAB35	ENSG00000111737.12	RAB35, member RAS oncogene family [Source:HGNC Symbol;Acc:HGNC:9774]	protein_coding	0.120191	8.46494	0.274497	0.930575	1.08688
SKAP2	ENSG00000005020.13	src kinase associated phosphoprotein 2 [Source:HGNC Symbol;Acc:HGNC:15687]	protein_coding	0.12883	7.84314	0.27461	0.930575	1.09341
GTPBP4	ENSG00000107937.19	GTP binding protein 4 [Source:HGNC Symbol;Acc:HGNC:21535]	protein_coding	-0.132656	4.80136	0.274835	0.930575	-1.09631
ATRN	ENSG00000088812.18	attractin [Source:HGNC Symbol;Acc:HGNC:885]	protein_coding	0.209945	5.56153	0.27508	0.930575	1.15664
FKBP3	ENSG00000100442.11	FKBP prolyl isomerase 3 [Source:HGNC Symbol;Acc:HGNC:3719]	protein_coding	0.0899243	7.33685	0.27513	0.930575	1.06431
NEURL4	ENSG00000215041.10	neuralized E3 ubiquitin protein ligase 4 [Source:HGNC Symbol;Acc:HGNC:34410]	protein_coding	0.152961	4.76079	0.275175	0.930575	1.11185
TMEM131L	ENSG00000121210.16	transmembrane 131 like [Source:HGNC Symbol;Acc:HGNC:29146]	protein_coding	0.146669	4.50198	0.275274	0.930575	1.10701
F13A1	ENSG00000124491.16	coagulation factor XIII A chain [Source:HGNC Symbol;Acc:HGNC:3531]	protein_coding	0.230436	6.45646	0.275415	0.930575	1.17319
RPL7P59	ENSG00000225918.1	ribosomal protein L7 pseudogene 59 [Source:HGNC Symbol;Acc:HGNC:49215]	processed_pseudogene	0.417539	0.0826051	0.275696	0.930575	1.33565
BRI3	ENSG00000164713.10	brain protein I3 [Source:HGNC Symbol;Acc:HGNC:1109]	protein_coding	0.133262	6.62826	0.275738	0.930575	1.09677
TOMM22P5	ENSG00000225155.4	TOMM22 pseudogene 5 [Source:HGNC Symbol;Acc:HGNC:38741]	processed_pseudogene	0.355836	0.0666972	0.275976	0.930575	1.27973
SEPTIN6	ENSG00000125354.24	septin 6 [Source:HGNC Symbol;Acc:HGNC:15848]	protein_coding	-0.139945	7.29792	0.275981	0.930575	-1.10186
RBBP4	ENSG00000162521.19	RB binding protein 4, chromatin remodeling factor [Source:HGNC Symbol;Acc:HGNC:9887]	protein_coding	-0.111545	10.2281	0.276091	0.930575	-1.08038
RBM5	ENSG00000003756.17	RNA binding motif protein 5 [Source:HGNC Symbol;Acc:HGNC:9902]	protein_coding	0.203743	7.82209	0.276094	0.930575	1.15168
LPGAT1	ENSG00000123684.13	lysophosphatidylglycerol acyltransferase 1 [Source:HGNC Symbol;Acc:HGNC:28985]	protein_coding	0.21783	5.09253	0.276256	0.930575	1.16298
STX18	ENSG00000168818.10	syntaxin 18 [Source:HGNC Symbol;Acc:HGNC:15942]	protein_coding	0.229776	1.87424	0.276677	0.931405	1.17265
VCPIP1	ENSG00000175073.8	valosin containing protein interacting protein 1 [Source:HGNC Symbol;Acc:HGNC:30897]	protein_coding	0.10434	8.36371	0.27744	0.931797	1.075
POLR2C	ENSG00000102978.13	RNA polymerase II subunit C [Source:HGNC Symbol;Acc:HGNC:9189]	protein_coding	-0.300852	1.54293	0.277452	0.931797	-1.23187
RSRC2	ENSG00000111011.18	arginine and serine rich coiled-coil 2 [Source:HGNC Symbol;Acc:HGNC:30559]	protein_coding	0.149136	6.53918	0.277602	0.931797	1.10891
DACH1	ENSG00000276644.5	dachshund family transcription factor 1 [Source:HGNC Symbol;Acc:HGNC:2663]	protein_coding	0.185501	8.29204	0.277667	0.931797	1.13721
CSGALNACT2	ENSG00000169826.8	chondroitin sulfate N-acetylgalactosaminyltransferase 2 [Source:HGNC Symbol;Acc:HGNC:24292]	protein_coding	-0.14849	8.3177	0.278011	0.931797	-1.10841
RPSAP47	ENSG00000188856.6	ribosomal protein SA pseudogene 47 [Source:HGNC Symbol;Acc:HGNC:36162]	processed_pseudogene	-0.134403	4.28098	0.278064	0.931797	-1.09764
KIAA0930	ENSG00000100364.19	KIAA0930 [Source:HGNC Symbol;Acc:HGNC:1314]	protein_coding	0.265423	2.86513	0.278155	0.931797	1.20199
PTPN4	ENSG00000088179.9	protein tyrosine phosphatase non-receptor type 4 [Source:HGNC Symbol;Acc:HGNC:9656]	protein_coding	0.183116	4.60333	0.278399	0.931797	1.13533
NKIRAS2	ENSG00000168256.18	NFKB inhibitor interacting Ras like 2 [Source:HGNC Symbol;Acc:HGNC:17898]	protein_coding	-0.388998	0.389165	0.279167	0.931797	-1.30948
LUC7L2	ENSG00000146963.18	LUC7 like 2, pre-mRNA splicing factor [Source:HGNC Symbol;Acc:HGNC:21608]	protein_coding	0.50517	4.53631	0.279329	0.931797	1.41929
DGKG	ENSG00000058866.15	diacylglycerol kinase gamma [Source:HGNC Symbol;Acc:HGNC:2853]	protein_coding	0.21875	5.06927	0.279549	0.931797	1.16372
RPL31P17	ENSG00000235225.1	ribosomal protein L31 pseudogene 17 [Source:HGNC Symbol;Acc:HGNC:36995]	transcribed_processed_pseudogene	0.206864	2.17552	0.279583	0.931797	1.15418
CARNMT1	ENSG00000156017.13	carnosine N-methyltransferase 1 [Source:HGNC Symbol;Acc:HGNC:23435]	protein_coding	-0.114832	8.0088	0.279599	0.931797	-1.08285
DUS2	ENSG00000167264.18	dihydrouridine synthase 2 [Source:HGNC Symbol;Acc:HGNC:26014]	protein_coding	-0.199229	3.11234	0.27967	0.931797	-1.14808
ZBTB25	ENSG00000089775.12	zinc finger and BTB domain containing 25 [Source:HGNC Symbol;Acc:HGNC:13112]	protein_coding	-0.114534	4.53575	0.279854	0.931797	-1.08263
PLXNB2	ENSG00000196576.16	plexin B2 [Source:HGNC Symbol;Acc:HGNC:9104]	protein_coding	0.208794	5.23914	0.279999	0.931797	1.15572
CBFB	ENSG00000067955.15	core-binding factor subunit beta [Source:HGNC Symbol;Acc:HGNC:1539]	protein_coding	0.157522	8.24144	0.280064	0.931797	1.11537
RBM27	ENSG00000091009.8	RNA binding motif protein 27 [Source:HGNC Symbol;Acc:HGNC:29243]	protein_coding	0.129463	5.37533	0.280204	0.931797	1.09389
CKS1BP3	ENSG00000268942.2	CDC28 protein kinase regulatory subunit 1B pseudogene 3 [Source:HGNC Symbol;Acc:HGNC:24233]	processed_pseudogene	0.184686	4.91597	0.280267	0.931797	1.13657
NCOA6	ENSG00000198646.14	nuclear receptor coactivator 6 [Source:HGNC Symbol;Acc:HGNC:15936]	protein_coding	0.154083	8.13993	0.280504	0.931797	1.11271
FIBP	ENSG00000172500.13	FGF1 intracellular binding protein [Source:HGNC Symbol;Acc:HGNC:3705]	protein_coding	0.141175	3.7836	0.280653	0.931797	1.1028
YTHDC1	ENSG00000083896.13	YTH N6-methyladenosine RNA binding protein C1 [Source:HGNC Symbol;Acc:HGNC:30626]	protein_coding	0.10299	8.87669	0.280654	0.931797	1.074
ETNK1	ENSG00000139163.16	ethanolamine kinase 1 [Source:HGNC Symbol;Acc:HGNC:24649]	protein_coding	0.145379	4.79447	0.280815	0.931797	1.10602
UGDH	ENSG00000109814.12	UDP-glucose 6-dehydrogenase [Source:HGNC Symbol;Acc:HGNC:12525]	protein_coding	0.120159	5.3068	0.281332	0.931969	1.08685
PBX2	ENSG00000204304.12	PBX homeobox 2 [Source:HGNC Symbol;Acc:HGNC:8633]	protein_coding	0.106566	6.48771	0.28138	0.931969	1.07666
GALNT18	ENSG00000110328.6	polypeptide N-acetylgalactosaminyltransferase 18 [Source:HGNC Symbol;Acc:HGNC:30488]	protein_coding	-0.29938	1.87482	0.281589	0.931969	-1.23062
P3H1	ENSG00000117385.16	prolyl 3-hydroxylase 1 [Source:HGNC Symbol;Acc:HGNC:19316]	protein_coding	0.153598	2.96097	0.281674	0.931969	1.11234
WDR20	ENSG00000140153.18	WD repeat domain 20 [Source:HGNC Symbol;Acc:HGNC:19667]	protein_coding	0.0904858	7.61719	0.281908	0.931969	1.06473
SSBP3P1	ENSG00000233225.3	SSBP3 pseudogene 1 [Source:HGNC Symbol;Acc:HGNC:54577]	processed_pseudogene	-0.205107	5.37109	0.282658	0.931969	-1.15277
ATP6AP1	ENSG00000071553.18	ATPase H+ transporting accessory protein 1 [Source:HGNC Symbol;Acc:HGNC:868]	protein_coding	-0.291116	1.14744	0.282668	0.931969	-1.22359
HNRNPA1P40	ENSG00000212961.4	heterogeneous nuclear ribonucleoprotein A1 pseudogene 40 [Source:HGNC Symbol;Acc:HGNC:48769]	processed_pseudogene	0.212287	1.30803	0.282675	0.931969	1.15852
LTN1	ENSG00000198862.14	listerin E3 ubiquitin protein ligase 1 [Source:HGNC Symbol;Acc:HGNC:13082]	protein_coding	-0.134213	4.07991	0.282784	0.931969	-1.09749
SHC1	ENSG00000160691.19	SHC adaptor protein 1 [Source:HGNC Symbol;Acc:HGNC:10840]	protein_coding	0.100532	6.8293	0.282907	0.931969	1.07217
SEPTIN9	ENSG00000184640.20	septin 9 [Source:HGNC Symbol;Acc:HGNC:7323]	protein_coding	-0.349018	2.11287	0.282947	0.931969	-1.27369
RPS4X	ENSG00000198034.11	ribosomal protein S4 X-linked [Source:HGNC Symbol;Acc:HGNC:10424]	protein_coding	-0.112535	11.9767	0.282966	0.931969	-1.08113
PSMD1	ENSG00000173692.14	proteasome 26S subunit, non-ATPase 1 [Source:HGNC Symbol;Acc:HGNC:9554]	protein_coding	-0.109889	9.23339	0.284026	0.932151	-1.07915
ITFG1	ENSG00000129636.13	integrin alpha FG-GAP repeat containing 1 [Source:HGNC Symbol;Acc:HGNC:30697]	protein_coding	-0.286467	0.549279	0.28421	0.932151	-1.21965
TPT1P4	ENSG00000217027.1	TPT1 pseudogene 4 [Source:HGNC Symbol;Acc:HGNC:49298]	transcribed_processed_pseudogene	-0.221483	1.59384	0.284523	0.932151	-1.16593
CACUL1	ENSG00000151893.15	CDK2 associated cullin domain 1 [Source:HGNC Symbol;Acc:HGNC:23727]	protein_coding	0.114257	6.44041	0.284767	0.932151	1.08242
VPS54	ENSG00000143952.20	VPS54 subunit of GARP complex [Source:HGNC Symbol;Acc:HGNC:18652]	protein_coding	0.153695	8.49318	0.284983	0.932151	1.11242
PPIAP29	ENSG00000214975.4	peptidylprolyl isomerase A pseudogene 29 [Source:HGNC Symbol;Acc:HGNC:43021]	transcribed_processed_pseudogene	0.116678	4.41107	0.285064	0.932151	1.08424
PTDSS2	ENSG00000174915.12	phosphatidylserine synthase 2 [Source:HGNC Symbol;Acc:HGNC:15463]	protein_coding	-0.255525	8.22172	0.285085	0.932151	-1.19377
UCK2	ENSG00000143179.16	uridine-cytidine kinase 2 [Source:HGNC Symbol;Acc:HGNC:12562]	protein_coding	0.155435	3.91589	0.2851	0.932151	1.11376
RPS15P4	ENSG00000233762.3	ribosomal protein S15 pseudogene 4 [Source:HGNC Symbol;Acc:HGNC:35712]	processed_pseudogene	0.136378	10.8017	0.285565	0.932151	1.09914
TMEM8B	ENSG00000137103.20	transmembrane protein 8B [Source:HGNC Symbol;Acc:HGNC:21427]	protein_coding	0.209304	1.12049	0.28571	0.932151	1.15613
COQ9	ENSG00000088682.14	coenzyme Q9 [Source:HGNC Symbol;Acc:HGNC:25302]	protein_coding	-0.0933442	6.67378	0.285794	0.932151	-1.06684
SKP1	ENSG00000113558.19	S-phase kinase associated protein 1 [Source:HGNC Symbol;Acc:HGNC:10899]	protein_coding	-0.113988	8.94053	0.285864	0.932151	-1.08222
ASS1P11	ENSG00000225308.2	argininosuccinate synthetase 1 pseudogene 11 [Source:HGNC Symbol;Acc:HGNC:761]	processed_pseudogene	0.418046	-0.223045	0.285942	0.932151	1.33612
H2BC6	ENSG00000274290.3	H2B clustered histone 6 [Source:HGNC Symbol;Acc:HGNC:4753]	protein_coding	-0.205283	4.61214	0.285943	0.932151	-1.15291
N4BP3	ENSG00000145911.6	NEDD4 binding protein 3 [Source:HGNC Symbol;Acc:HGNC:29852]	protein_coding	-0.243208	1.76013	0.285952	0.932151	-1.18362
SBNO1	ENSG00000139697.14	strawberry notch homolog 1 [Source:HGNC Symbol;Acc:HGNC:22973]	protein_coding	0.112407	6.89245	0.286077	0.932151	1.08103
SMYD2	ENSG00000143499.14	SET and MYND domain containing 2 [Source:HGNC Symbol;Acc:HGNC:20982]	protein_coding	-0.305601	0.30639	0.286119	0.932151	-1.23593
UBE2E3	ENSG00000170035.16	ubiquitin conjugating enzyme E2 E3 [Source:HGNC Symbol;Acc:HGNC:12479]	protein_coding	-0.176352	10.5491	0.28617	0.932151	-1.13002
GAPDHP38	ENSG00000249210.1	glyceraldehyde 3 phosphate dehydrogenase pseudogene 38 [Source:HGNC Symbol;Acc:HGNC:37792]	processed_pseudogene	-0.264148	0.409103	0.286544	0.932316	-1.20093
	ENSG00000250746.1	heat shock 70kDa protein 5 (glucose-regulated protein, 78kDa) (HSPA5) pseudogene	processed_pseudogene	0.196016	3.67497	0.286914	0.932316	1.14553
ANKRD44	ENSG00000065413.20	ankyrin repeat domain 44 [Source:HGNC Symbol;Acc:HGNC:25259]	protein_coding	0.219949	5.97965	0.286956	0.932316	1.16469
PLEKHM3	ENSG00000178385.15	pleckstrin homology domain containing M3 [Source:HGNC Symbol;Acc:HGNC:34006]	protein_coding	0.309464	0.73591	0.287186	0.932316	1.23925
ZC3H4	ENSG00000130749.10	zinc finger CCCH-type containing 4 [Source:HGNC Symbol;Acc:HGNC:17808]	protein_coding	-0.1306	5.94175	0.287298	0.932316	-1.09475
TAGLN2	ENSG00000158710.15	transgelin 2 [Source:HGNC Symbol;Acc:HGNC:11554]	protein_coding	-0.211727	4.17811	0.287507	0.932316	-1.15807
PHF3	ENSG00000118482.12	PHD finger protein 3 [Source:HGNC Symbol;Acc:HGNC:8921]	protein_coding	0.12006	6.62356	0.287589	0.932316	1.08678
VPS41	ENSG00000006715.16	VPS41 subunit of HOPS complex [Source:HGNC Symbol;Acc:HGNC:12713]	protein_coding	-0.10142	6.48531	0.287925	0.932316	-1.07283
MTX2	ENSG00000128654.14	metaxin 2 [Source:HGNC Symbol;Acc:HGNC:7506]	protein_coding	-0.114765	7.03728	0.288087	0.932316	-1.0828
MAPK3	ENSG00000102882.12	mitogen-activated protein kinase 3 [Source:HGNC Symbol;Acc:HGNC:6877]	protein_coding	-0.115143	6.57181	0.288117	0.932316	-1.08308
PCK2	ENSG00000100889.12	phosphoenolpyruvate carboxykinase 2, mitochondrial [Source:HGNC Symbol;Acc:HGNC:8725]	protein_coding	-0.191253	5.58739	0.288211	0.932316	-1.14175
PRMT5	ENSG00000100462.16	protein arginine methyltransferase 5 [Source:HGNC Symbol;Acc:HGNC:10894]	protein_coding	-0.088596	7.44771	0.288811	0.932316	-1.06333
RNF167	ENSG00000108523.16	ring finger protein 167 [Source:HGNC Symbol;Acc:HGNC:24544]	protein_coding	-0.0929047	6.57961	0.288955	0.932316	-1.06652
EPB41L1	ENSG00000088367.23	erythrocyte membrane protein band 4.1 like 1 [Source:HGNC Symbol;Acc:HGNC:3378]	protein_coding	-0.188824	4.5749	0.289502	0.932316	-1.13983
TUG1	ENSG00000253352.10	taurine up-regulated 1 [Source:HGNC Symbol;Acc:HGNC:26066]	protein_coding	0.159817	6.2667	0.289546	0.932316	1.11715
SLC9A6	ENSG00000198689.13	solute carrier family 9 member A6 [Source:HGNC Symbol;Acc:HGNC:11079]	protein_coding	0.159483	5.57677	0.289557	0.932316	1.11689
ENSA	ENSG00000143420.19	endosulfine alpha [Source:HGNC Symbol;Acc:HGNC:3360]	protein_coding	-0.0862737	8.52042	0.29008	0.932316	-1.06162
PELI1	ENSG00000197329.12	pellino E3 ubiquitin protein ligase 1 [Source:HGNC Symbol;Acc:HGNC:8827]	protein_coding	0.104163	7.06957	0.290238	0.932316	1.07487
TIMM13	ENSG00000099800.8	translocase of inner mitochondrial membrane 13 [Source:HGNC Symbol;Acc:HGNC:11816]	protein_coding	-0.30605	1.83543	0.29024	0.932316	-1.23632
HERPUD1	ENSG00000051108.15	homocysteine inducible ER protein with ubiquitin like domain 1 [Source:HGNC Symbol;Acc:HGNC:13744]	protein_coding	0.282373	1.05141	0.290285	0.932316	1.21619
CEP290	ENSG00000198707.17	centrosomal protein 290 [Source:HGNC Symbol;Acc:HGNC:29021]	protein_coding	0.304107	0.606621	0.290333	0.932316	1.23465
SMPDL3A	ENSG00000172594.13	sphingomyelin phosphodiesterase acid like 3A [Source:HGNC Symbol;Acc:HGNC:17389]	protein_coding	0.134411	4.93806	0.290384	0.932316	1.09764
CCSER2	ENSG00000107771.17	coiled-coil serine rich protein 2 [Source:HGNC Symbol;Acc:HGNC:29197]	protein_coding	0.181286	2.87594	0.290479	0.932316	1.13389
MACO1	ENSG00000204178.11	macoilin 1 [Source:HGNC Symbol;Acc:HGNC:25572]	protein_coding	-0.124554	7.22333	0.290992	0.932316	-1.09017
STK40	ENSG00000196182.11	serine/threonine kinase 40 [Source:HGNC Symbol;Acc:HGNC:21373]	protein_coding	0.109608	5.25334	0.291083	0.932316	1.07893
ITPRIPL1	ENSG00000198885.10	ITPRIP like 1 [Source:HGNC Symbol;Acc:HGNC:29371]	protein_coding	0.169139	2.02689	0.291091	0.932316	1.12439
NMT2	ENSG00000152465.18	N-myristoyltransferase 2 [Source:HGNC Symbol;Acc:HGNC:7858]	protein_coding	0.314941	0.59582	0.291246	0.932316	1.24396
CDC16	ENSG00000130177.16	cell division cycle 16 [Source:HGNC Symbol;Acc:HGNC:1720]	protein_coding	-0.103089	5.74856	0.291311	0.932316	-1.07407
MED13L	ENSG00000123066.9	mediator complex subunit 13L [Source:HGNC Symbol;Acc:HGNC:22962]	protein_coding	0.154469	7.82258	0.29148	0.932316	1.11301
KAT6B	ENSG00000156650.14	lysine acetyltransferase 6B [Source:HGNC Symbol;Acc:HGNC:17582]	protein_coding	0.150797	6.70021	0.291619	0.932316	1.11018
	ENSG00000178715.8	ribosomal protein S16 (RPS16) pseudogene	processed_pseudogene	0.332804	0.278997	0.292211	0.932316	1.25946
SF3B5	ENSG00000169976.7	splicing factor 3b subunit 5 [Source:HGNC Symbol;Acc:HGNC:21083]	protein_coding	0.10585	7.52473	0.292238	0.932316	1.07613
RNF166	ENSG00000158717.11	ring finger protein 166 [Source:HGNC Symbol;Acc:HGNC:28856]	protein_coding	-0.287933	0.952728	0.292654	0.932316	-1.22089
	ENSG00000218586.3	Rho GTPase activating protein 5 (ARHGAP5) pseudogene	processed_pseudogene	-0.212076	0.601989	0.292688	0.932316	-1.15835
MFHAS1	ENSG00000147324.11	multifunctional ROCO family signaling regulator 1 [Source:HGNC Symbol;Acc:HGNC:16982]	protein_coding	-0.166562	3.44311	0.292846	0.932316	-1.12238
ADAMTS10	ENSG00000142303.14	ADAM metallopeptidase with thrombospondin type 1 motif 10 [Source:HGNC Symbol;Acc:HGNC:13201]	protein_coding	0.524591	1.56213	0.293003	0.932316	1.43853
MGAT4B	ENSG00000161013.17	alpha-1,3-mannosyl-glycoprotein 4-beta-N-acetylglucosaminyltransferase B [Source:HGNC Symbol;Acc:HGNC:7048]	protein_coding	-0.0957134	7.42663	0.293158	0.932316	-1.06859
SSR3	ENSG00000114850.7	signal sequence receptor subunit 3 [Source:HGNC Symbol;Acc:HGNC:11325]	protein_coding	0.116711	7.50421	0.293355	0.932316	1.08426
MKRN5P	ENSG00000224430.2	makorin ring finger protein 5, pseudogene [Source:HGNC Symbol;Acc:HGNC:7117]	processed_pseudogene	-0.355066	-0.175271	0.29338	0.932316	-1.27904
EXOC6B	ENSG00000144036.16	exocyst complex component 6B [Source:HGNC Symbol;Acc:HGNC:17085]	protein_coding	0.222085	4.52809	0.293489	0.932316	1.16642
TRIM32	ENSG00000119401.11	tripartite motif containing 32 [Source:HGNC Symbol;Acc:HGNC:16380]	protein_coding	0.198411	1.76354	0.293767	0.932316	1.14743
RPS27P9	ENSG00000237749.4	ribosomal protein S27 pseudogene 9 [Source:HGNC Symbol;Acc:HGNC:36964]	processed_pseudogene	0.168524	4.87049	0.294	0.932316	1.12391
TADA2B	ENSG00000173011.12	transcriptional adaptor 2B [Source:HGNC Symbol;Acc:HGNC:30781]	protein_coding	0.124732	5.2366	0.294165	0.932316	1.09031
SNTB1	ENSG00000172164.15	syntrophin beta 1 [Source:HGNC Symbol;Acc:HGNC:11168]	protein_coding	0.287561	0.513514	0.294187	0.932316	1.22057
ZNF574	ENSG00000105732.13	zinc finger protein 574 [Source:HGNC Symbol;Acc:HGNC:26166]	protein_coding	0.107215	4.72928	0.294192	0.932316	1.07715
XPOT	ENSG00000184575.12	exportin for tRNA [Source:HGNC Symbol;Acc:HGNC:12826]	protein_coding	-0.141702	4.13229	0.294369	0.932316	-1.10321
CHORDC1	ENSG00000110172.12	cysteine and histidine rich domain containing 1 [Source:HGNC Symbol;Acc:HGNC:14525]	protein_coding	0.125687	6.72122	0.294505	0.932316	1.09103
TESPA1	ENSG00000135426.16	thymocyte expressed, positive selection associated 1 [Source:HGNC Symbol;Acc:HGNC:29109]	protein_coding	-0.341174	0.117756	0.294731	0.932316	-1.26679
RDX	ENSG00000137710.17	radixin [Source:HGNC Symbol;Acc:HGNC:9944]	protein_coding	-0.0898145	8.47973	0.295344	0.932316	-1.06423
USP4	ENSG00000114316.13	ubiquitin specific peptidase 4 [Source:HGNC Symbol;Acc:HGNC:12627]	protein_coding	-0.0773917	7.78274	0.29536	0.932316	-1.05511
AHSA1	ENSG00000100591.8	activator of HSP90 ATPase activity 1 [Source:HGNC Symbol;Acc:HGNC:1189]	protein_coding	0.0862439	8.90503	0.295413	0.932316	1.0616
CDYL	ENSG00000153046.18	chromodomain Y like [Source:HGNC Symbol;Acc:HGNC:1811]	protein_coding	-0.140031	5.68175	0.295665	0.932316	-1.10193
RPS3	ENSG00000149273.15	ribosomal protein S3 [Source:HGNC Symbol;Acc:HGNC:10420]	protein_coding	-0.128886	9.64718	0.296196	0.932316	-1.09345
PPP2R3A	ENSG00000073711.11	protein phosphatase 2 regulatory subunit B''alpha [Source:HGNC Symbol;Acc:HGNC:9307]	protein_coding	0.233934	1.91947	0.296331	0.932316	1.17604
ABCE1	ENSG00000164163.11	ATP binding cassette subfamily E member 1 [Source:HGNC Symbol;Acc:HGNC:69]	protein_coding	-0.102098	8.61215	0.296625	0.932316	-1.07333
NSMF	ENSG00000165802.23	NMDA receptor synaptonuclear signaling and neuronal migration factor [Source:HGNC Symbol;Acc:HGNC:29843]	protein_coding	-0.126388	4.10751	0.296704	0.932316	-1.09156
TEX10	ENSG00000136891.14	testis expressed 10 [Source:HGNC Symbol;Acc:HGNC:25988]	protein_coding	-0.107998	7.30987	0.29679	0.932316	-1.07773
TMEM11	ENSG00000178307.10	transmembrane protein 11 [Source:HGNC Symbol;Acc:HGNC:16823]	protein_coding	0.128485	5.27997	0.296795	0.932316	1.09315
TIA1	ENSG00000116001.17	TIA1 cytotoxic granule associated RNA binding protein [Source:HGNC Symbol;Acc:HGNC:11802]	protein_coding	0.151415	5.9378	0.296859	0.932316	1.11066
BAZ1A-AS1	ENSG00000258738.1	BAZ1A antisense RNA 1 [Source:HGNC Symbol;Acc:HGNC:55440]	lncRNA	-0.202442	1.84626	0.296882	0.932316	-1.15064
PTPRN	ENSG00000054356.14	protein tyrosine phosphatase receptor type N [Source:HGNC Symbol;Acc:HGNC:9676]	protein_coding	0.398467	0.280191	0.29704	0.932316	1.31811
ARL6IP5	ENSG00000144746.7	ADP ribosylation factor like GTPase 6 interacting protein 5 [Source:HGNC Symbol;Acc:HGNC:16937]	protein_coding	0.0789748	6.70598	0.297076	0.932316	1.05627
POLR2I	ENSG00000105258.9	RNA polymerase II subunit I [Source:HGNC Symbol;Acc:HGNC:9196]	protein_coding	-0.366621	0.178072	0.297249	0.932316	-1.28933
BET1	ENSG00000105829.13	Bet1 golgi vesicular membrane trafficking protein [Source:HGNC Symbol;Acc:HGNC:14562]	protein_coding	-0.373963	0.751156	0.297425	0.932316	-1.29591
PPME1	ENSG00000214517.10	protein phosphatase methylesterase 1 [Source:HGNC Symbol;Acc:HGNC:30178]	protein_coding	0.0809281	6.29845	0.29768	0.932316	1.0577
WDR35	ENSG00000118965.16	WD repeat domain 35 [Source:HGNC Symbol;Acc:HGNC:29250]	protein_coding	-0.261064	1.38602	0.297952	0.932316	-1.19836
PSMA6P1	ENSG00000215414.4	proteasome subunit alpha 6 pseudogene 1 [Source:HGNC Symbol;Acc:HGNC:17460]	processed_pseudogene	-0.0899983	7.92875	0.297977	0.932316	-1.06437
POLR2A	ENSG00000181222.19	RNA polymerase II subunit A [Source:HGNC Symbol;Acc:HGNC:9187]	protein_coding	-0.113019	8.92084	0.298121	0.932316	-1.08149
MLF2	ENSG00000089693.11	myeloid leukemia factor 2 [Source:HGNC Symbol;Acc:HGNC:7126]	protein_coding	0.0840656	6.78044	0.298304	0.932316	1.06
POLR3E	ENSG00000058600.16	RNA polymerase III subunit E [Source:HGNC Symbol;Acc:HGNC:30347]	protein_coding	0.122299	3.1954	0.298663	0.932316	1.08847
	ENSG00000253564.1	heat shock protein 90kDa alpha (cytosolic), class B member 3 (HSP90AB3P) pseudogene	processed_pseudogene	0.177523	1.70667	0.298711	0.932316	1.13094
GCSHP5	ENSG00000224837.1	GCSH pseudogene 5 [Source:HGNC Symbol;Acc:HGNC:44195]	transcribed_processed_pseudogene	0.219813	0.468548	0.29899	0.932316	1.16458
PNPLA6	ENSG00000032444.17	patatin like phospholipase domain containing 6 [Source:HGNC Symbol;Acc:HGNC:16268]	protein_coding	-0.376183	0.82146	0.299299	0.932316	-1.2979
ACTG1P1	ENSG00000178631.7	actin gamma 1 pseudogene 1 [Source:HGNC Symbol;Acc:HGNC:146]	transcribed_processed_pseudogene	0.293442	0.231691	0.299362	0.932316	1.22556
NPM1P8	ENSG00000236285.1	nucleophosmin 1 pseudogene 8 [Source:HGNC Symbol;Acc:HGNC:7928]	processed_pseudogene	-0.26344	0.557012	0.299428	0.932316	-1.20034
TYMS	ENSG00000176890.16	thymidylate synthetase [Source:HGNC Symbol;Acc:HGNC:12441]	protein_coding	-0.167666	3.75078	0.299517	0.932316	-1.12324
PPIAP40	ENSG00000230593.3	peptidylprolyl isomerase A pseudogene 40 [Source:HGNC Symbol;Acc:HGNC:53664]	processed_pseudogene	0.0946458	9.747	0.299741	0.932452	1.0678
FAM117B	ENSG00000138439.12	family with sequence similarity 117 member B [Source:HGNC Symbol;Acc:HGNC:14440]	protein_coding	-0.135358	5.43582	0.300174	0.932452	-1.09837
PIK3CG	ENSG00000105851.11	phosphatidylinositol-4,5-bisphosphate 3-kinase catalytic subunit gamma [Source:HGNC Symbol;Acc:HGNC:8978]	protein_coding	0.204695	2.41542	0.300175	0.932452	1.15244
HSPA5P1	ENSG00000215895.4	HSPA5 pseudogene 1 [Source:HGNC Symbol;Acc:HGNC:54532]	processed_pseudogene	0.145089	7.72484	0.30026	0.932452	1.1058
CHORDC1P5	ENSG00000233020.1	CHORDC1 pseudogene 5 [Source:HGNC Symbol;Acc:HGNC:54690]	transcribed_processed_pseudogene	0.194358	1.95604	0.300528	0.932741	1.14421
ZBTB14	ENSG00000198081.11	zinc finger and BTB domain containing 14 [Source:HGNC Symbol;Acc:HGNC:12860]	protein_coding	0.175885	2.59304	0.301184	0.934232	1.12966
NCK1	ENSG00000158092.7	NCK adaptor protein 1 [Source:HGNC Symbol;Acc:HGNC:7664]	protein_coding	0.113306	5.9616	0.301585	0.934793	1.0817
NRG2	ENSG00000158458.21	neuregulin 2 [Source:HGNC Symbol;Acc:HGNC:7998]	protein_coding	0.174656	5.89751	0.30198	0.934793	1.1287
DTNBP1	ENSG00000047579.20	dystrobrevin binding protein 1 [Source:HGNC Symbol;Acc:HGNC:17328]	protein_coding	0.125364	3.50392	0.302111	0.934793	1.09078
SLF1	ENSG00000133302.13	SMC5-SMC6 complex localization factor 1 [Source:HGNC Symbol;Acc:HGNC:25408]	protein_coding	-0.129606	4.42063	0.302261	0.934793	-1.09399
CTCF	ENSG00000102974.16	CCCTC-binding factor [Source:HGNC Symbol;Acc:HGNC:13723]	protein_coding	-0.0829606	9.90986	0.302284	0.934793	-1.05919
HMGN2P18	ENSG00000223452.3	high mobility group nucleosomal binding domain 2 pseudogene 18 [Source:HGNC Symbol;Acc:HGNC:39382]	processed_pseudogene	0.250172	1.51209	0.302427	0.934793	1.18935
AAK1	ENSG00000115977.21	AP2 associated kinase 1 [Source:HGNC Symbol;Acc:HGNC:19679]	protein_coding	0.196152	5.23061	0.302593	0.934793	1.14564
CDC23	ENSG00000094880.11	cell division cycle 23 [Source:HGNC Symbol;Acc:HGNC:1724]	protein_coding	-0.0935614	6.75817	0.303003	0.935517	-1.067
ACSS2	ENSG00000131069.20	acyl-CoA synthetase short chain family member 2 [Source:HGNC Symbol;Acc:HGNC:15814]	protein_coding	-0.0979346	6.47395	0.30319	0.935554	-1.07024
NDFIP1	ENSG00000131507.11	Nedd4 family interacting protein 1 [Source:HGNC Symbol;Acc:HGNC:17592]	protein_coding	-0.0840061	8.61979	0.303607	0.936296	-1.05996
WASF4P	ENSG00000188459.4	WASP family member 4, pseudogene [Source:HGNC Symbol;Acc:HGNC:20801]	processed_pseudogene	0.152662	4.36357	0.3042	0.937193	1.11162
CSTF3	ENSG00000176102.13	cleavage stimulation factor subunit 3 [Source:HGNC Symbol;Acc:HGNC:2485]	protein_coding	0.0786208	7.54142	0.304349	0.937193	1.05601
FUCA1	ENSG00000179163.12	alpha-L-fucosidase 1 [Source:HGNC Symbol;Acc:HGNC:4006]	protein_coding	-0.375582	0.0277612	0.304567	0.937193	-1.29736
PPFIA1	ENSG00000131626.19	PTPRF interacting protein alpha 1 [Source:HGNC Symbol;Acc:HGNC:9245]	protein_coding	0.147617	2.67644	0.304601	0.937193	1.10774
TTC39B	ENSG00000155158.20	tetratricopeptide repeat domain 39B [Source:HGNC Symbol;Acc:HGNC:23704]	protein_coding	0.185342	1.81319	0.305018	0.937703	1.13709
PSMD3	ENSG00000108344.15	proteasome 26S subunit, non-ATPase 3 [Source:HGNC Symbol;Acc:HGNC:9560]	protein_coding	-0.138404	4.9095	0.305216	0.937703	-1.10069
ZNF346	ENSG00000113761.12	zinc finger protein 346 [Source:HGNC Symbol;Acc:HGNC:16403]	protein_coding	-0.146684	3.94479	0.305594	0.937703	-1.10702
LAMC1	ENSG00000135862.6	laminin subunit gamma 1 [Source:HGNC Symbol;Acc:HGNC:6492]	protein_coding	0.325791	2.36502	0.305614	0.937703	1.25335
NOSTRIN	ENSG00000163072.16	nitric oxide synthase trafficking [Source:HGNC Symbol;Acc:HGNC:20203]	protein_coding	0.204643	1.04277	0.305842	0.937703	1.1524
LSM11	ENSG00000155858.6	LSM11, U7 small nuclear RNA associated [Source:HGNC Symbol;Acc:HGNC:30860]	protein_coding	0.126659	3.0818	0.306194	0.937703	1.09176
DAB2	ENSG00000153071.15	DAB adaptor protein 2 [Source:HGNC Symbol;Acc:HGNC:2662]	protein_coding	-0.191732	2.88869	0.306485	0.937703	-1.14213
ANGEL2	ENSG00000174606.14	angel homolog 2 [Source:HGNC Symbol;Acc:HGNC:30534]	protein_coding	-0.0985919	4.79049	0.306617	0.937703	-1.07073
TNFAIP1	ENSG00000109079.10	TNF alpha induced protein 1 [Source:HGNC Symbol;Acc:HGNC:11894]	protein_coding	0.19747	2.76163	0.30682	0.937703	1.14669
AQR	ENSG00000021776.11	aquarius intron-binding spliceosomal factor [Source:HGNC Symbol;Acc:HGNC:29513]	protein_coding	-0.320946	0.742571	0.30708	0.937703	-1.24915
HNRNPA3P6	ENSG00000213300.5	heterogeneous nuclear ribonucleoprotein A3 pseudogene 6 [Source:HGNC Symbol;Acc:HGNC:48495]	processed_pseudogene	-0.0891575	9.84317	0.307117	0.937703	-1.06375
RBM14	ENSG00000239306.5	RNA binding motif protein 14 [Source:HGNC Symbol;Acc:HGNC:14219]	protein_coding	0.0966639	9.47892	0.307147	0.937703	1.0693
PPP1R12A	ENSG00000058272.19	protein phosphatase 1 regulatory subunit 12A [Source:HGNC Symbol;Acc:HGNC:7618]	protein_coding	0.120078	9.56833	0.307366	0.937703	1.08679
WWP1	ENSG00000123124.14	WW domain containing E3 ubiquitin protein ligase 1 [Source:HGNC Symbol;Acc:HGNC:17004]	protein_coding	-0.104983	8.0815	0.307497	0.937703	-1.07548
CLCN2	ENSG00000114859.16	chloride voltage-gated channel 2 [Source:HGNC Symbol;Acc:HGNC:2020]	protein_coding	-0.305805	3.7054	0.307592	0.937703	-1.23611
DYRK2	ENSG00000127334.11	dual specificity tyrosine phosphorylation regulated kinase 2 [Source:HGNC Symbol;Acc:HGNC:3093]	protein_coding	0.12851	4.55645	0.307933	0.937703	1.09316
SEPHS2	ENSG00000179918.19	selenophosphate synthetase 2 [Source:HGNC Symbol;Acc:HGNC:19686]	protein_coding	-0.107311	4.78763	0.30804	0.937703	-1.07722
USP20	ENSG00000136878.14	ubiquitin specific peptidase 20 [Source:HGNC Symbol;Acc:HGNC:12619]	protein_coding	-0.307906	1.34286	0.308633	0.937703	-1.23791
TRIT1	ENSG00000043514.17	tRNA isopentenyltransferase 1 [Source:HGNC Symbol;Acc:HGNC:20286]	protein_coding	-0.125843	2.92165	0.308837	0.937703	-1.09114
XRN2	ENSG00000088930.8	5'-3' exoribonuclease 2 [Source:HGNC Symbol;Acc:HGNC:12836]	protein_coding	-0.109417	9.72902	0.308947	0.937703	-1.07879
RPL32	ENSG00000144713.13	ribosomal protein L32 [Source:HGNC Symbol;Acc:HGNC:10336]	protein_coding	-0.0965848	9.19037	0.30897	0.937703	-1.06924
ITGA5	ENSG00000161638.11	integrin subunit alpha 5 [Source:HGNC Symbol;Acc:HGNC:6141]	protein_coding	0.17368	3.33618	0.308971	0.937703	1.12793
MBOAT2	ENSG00000143797.12	membrane bound O-acyltransferase domain containing 2 [Source:HGNC Symbol;Acc:HGNC:25193]	protein_coding	-0.263409	5.96544	0.309001	0.937703	-1.20031
GNAQP1	ENSG00000214077.4	G protein subunit alpha q pseudogene 1 [Source:HGNC Symbol;Acc:HGNC:4391]	transcribed_processed_pseudogene	0.264105	1.6967	0.309434	0.937703	1.20089
SEC24A	ENSG00000113615.13	SEC24 homolog A, COPII coat complex component [Source:HGNC Symbol;Acc:HGNC:10703]	protein_coding	0.173535	3.0791	0.309882	0.937703	1.12782
HNRNPA1P61	ENSG00000187999.4	heterogeneous nuclear ribonucleoprotein A1 pseudogene 61 [Source:HGNC Symbol;Acc:HGNC:48791]	processed_pseudogene	0.126925	4.27369	0.309883	0.937703	1.09196
AIDA	ENSG00000186063.13	axin interactor, dorsalization associated [Source:HGNC Symbol;Acc:HGNC:25761]	protein_coding	-0.0776739	7.19083	0.309894	0.937703	-1.05532
UBQLN4P1	ENSG00000241627.3	ubiquilin 4 pseudogene 1 [Source:HGNC Symbol;Acc:HGNC:31133]	processed_pseudogene	0.123586	3.97355	0.310028	0.937703	1.08944
ZFP91	ENSG00000186660.15	ZFP91 zinc finger protein, atypical E3 ubiquitin ligase [Source:HGNC Symbol;Acc:HGNC:14983]	protein_coding	-0.333489	0.588795	0.310072	0.937703	-1.26006
RHBDF2	ENSG00000129667.13	rhomboid 5 homolog 2 [Source:HGNC Symbol;Acc:HGNC:20788]	protein_coding	0.26393	1.71489	0.310207	0.937703	1.20074
SMARCE1P2	ENSG00000226309.1	SWI/SNF related, matrix associated, actin dependent regulator of chromatin, subfamily e, member 1 pseudogene 2 [Source:HGNC Symbol;Acc:HGNC:39732]	processed_pseudogene	0.256322	0.93589	0.310236	0.937703	1.19443
	ENSG00000228417.1	novel transcript	lncRNA	0.288776	0.259751	0.310488	0.937703	1.2216
PTPN2	ENSG00000175354.20	protein tyrosine phosphatase non-receptor type 2 [Source:HGNC Symbol;Acc:HGNC:9650]	protein_coding	-0.0838519	7.10502	0.310573	0.937703	-1.05984
	ENSG00000213750.4	ribosomal protein S2 (RPS2) pseudogene	processed_pseudogene	0.202345	3.57045	0.310767	0.937756	1.15057
C2CD2L	ENSG00000172375.14	C2CD2 like [Source:HGNC Symbol;Acc:HGNC:29000]	protein_coding	0.12881	4.96123	0.311161	0.938098	1.09339
AFG2A	ENSG00000145375.9	AFG2 AAA ATPase homolog A [Source:HGNC Symbol;Acc:HGNC:18119]	protein_coding	-0.138392	3.08165	0.311369	0.938098	-1.10068
GYG1	ENSG00000163754.18	glycogenin 1 [Source:HGNC Symbol;Acc:HGNC:4699]	protein_coding	0.191648	3.06998	0.311409	0.938098	1.14207
CHTF8	ENSG00000168802.14	chromosome transmission fidelity factor 8 [Source:HGNC Symbol;Acc:HGNC:24353]	protein_coding	0.183876	1.6437	0.311973	0.939268	1.13593
PPP1CA	ENSG00000172531.16	protein phosphatase 1 catalytic subunit alpha [Source:HGNC Symbol;Acc:HGNC:9281]	protein_coding	0.0902878	9.61326	0.31258	0.939733	1.06458
AKAP13	ENSG00000170776.22	A-kinase anchoring protein 13 [Source:HGNC Symbol;Acc:HGNC:371]	protein_coding	0.166202	4.19875	0.31287	0.939733	1.1221
ATRNL1	ENSG00000107518.18	attractin like 1 [Source:HGNC Symbol;Acc:HGNC:29063]	protein_coding	0.215049	4.86842	0.31291	0.939733	1.16074
ARRB1	ENSG00000137486.17	arrestin beta 1 [Source:HGNC Symbol;Acc:HGNC:711]	protein_coding	-0.166957	3.62464	0.312968	0.939733	-1.12269
PIM1	ENSG00000137193.14	Pim-1 proto-oncogene, serine/threonine kinase [Source:HGNC Symbol;Acc:HGNC:8986]	protein_coding	-0.18136	6.96093	0.313009	0.939733	-1.13395
ABTB2	ENSG00000166016.6	ankyrin repeat and BTB domain containing 2 [Source:HGNC Symbol;Acc:HGNC:23842]	protein_coding	0.223261	4.37934	0.31393	0.940959	1.16737
DMXL2	ENSG00000104093.14	Dmx like 2 [Source:HGNC Symbol;Acc:HGNC:2938]	protein_coding	0.271854	5.53259	0.314026	0.940959	1.20736
OLFML2B	ENSG00000162745.11	olfactomedin like 2B [Source:HGNC Symbol;Acc:HGNC:24558]	protein_coding	0.297544	0.493581	0.314911	0.940959	1.22905
BCL10	ENSG00000142867.14	BCL10 immune signaling adaptor [Source:HGNC Symbol;Acc:HGNC:989]	protein_coding	0.129955	4.90292	0.314927	0.940959	1.09426
FHL1	ENSG00000022267.19	four and a half LIM domains 1 [Source:HGNC Symbol;Acc:HGNC:3702]	protein_coding	0.238234	5.1339	0.315346	0.940959	1.17955
TMEM263	ENSG00000151135.10	transmembrane protein 263 [Source:HGNC Symbol;Acc:HGNC:28281]	protein_coding	0.107976	4.76094	0.315442	0.940959	1.07772
ABTB3	ENSG00000151136.15	ankyrin repeat and BTB domain containing 3 [Source:HGNC Symbol;Acc:HGNC:23844]	protein_coding	-0.311763	3.32392	0.315486	0.940959	-1.24122
CLIC4	ENSG00000169504.15	chloride intracellular channel 4 [Source:HGNC Symbol;Acc:HGNC:13518]	protein_coding	-0.227135	2.69587	0.315752	0.940959	-1.17051
DEDD2	ENSG00000160570.14	death effector domain containing 2 [Source:HGNC Symbol;Acc:HGNC:24450]	protein_coding	0.0905466	7.07475	0.315787	0.940959	1.06477
BMI1	ENSG00000168283.14	BMI1 proto-oncogene, polycomb ring finger [Source:HGNC Symbol;Acc:HGNC:1066]	protein_coding	-0.108375	4.05527	0.316076	0.940959	-1.07801
BCL7C	ENSG00000099385.12	BAF chromatin remodeling complex subunit BCL7C [Source:HGNC Symbol;Acc:HGNC:1006]	protein_coding	0.101709	8.49062	0.31616	0.940959	1.07304
RYKP1	ENSG00000263219.1	RYK pseudogene 1 [Source:HGNC Symbol;Acc:HGNC:10482]	processed_pseudogene	-0.265722	3.25479	0.316351	0.940959	-1.20224
SLC38A9	ENSG00000177058.12	solute carrier family 38 member 9 [Source:HGNC Symbol;Acc:HGNC:26907]	protein_coding	0.137965	5.05261	0.316354	0.940959	1.10035
ACER3	ENSG00000078124.13	alkaline ceramidase 3 [Source:HGNC Symbol;Acc:HGNC:16066]	protein_coding	0.141176	3.14696	0.316524	0.940959	1.1028
EIF4A1P2	ENSG00000235001.3	eukaryotic translation initiation factor 4A1 pseudogene 2 [Source:HGNC Symbol;Acc:HGNC:23946]	processed_pseudogene	-0.187534	1.31975	0.31654	0.940959	-1.13882
TCP1	ENSG00000120438.12	t-complex 1 [Source:HGNC Symbol;Acc:HGNC:11655]	protein_coding	-0.102258	9.75792	0.316779	0.940959	-1.07345
SMARCB1	ENSG00000099956.20	SWI/SNF related, matrix associated, actin dependent regulator of chromatin, subfamily b, member 1 [Source:HGNC Symbol;Acc:HGNC:11103]	protein_coding	-0.0715486	7.99844	0.31686	0.940959	-1.05084
ZBTB44	ENSG00000196323.14	zinc finger and BTB domain containing 44 [Source:HGNC Symbol;Acc:HGNC:25001]	protein_coding	0.100564	6.55449	0.3169	0.940959	1.07219
STX4	ENSG00000103496.15	syntaxin 4 [Source:HGNC Symbol;Acc:HGNC:11439]	protein_coding	0.207008	1.08081	0.316968	0.940959	1.15429
DUSP12	ENSG00000081721.12	dual specificity phosphatase 12 [Source:HGNC Symbol;Acc:HGNC:3067]	protein_coding	0.318821	-0.231794	0.317158	0.940959	1.24731
CBX4	ENSG00000141582.15	chromobox 4 [Source:HGNC Symbol;Acc:HGNC:1554]	protein_coding	0.134831	6.65594	0.317435	0.940959	1.09796
RPL5P30	ENSG00000243431.1	ribosomal protein L5 pseudogene 30 [Source:HGNC Symbol;Acc:HGNC:35837]	processed_pseudogene	-0.277261	0.469674	0.317752	0.940959	-1.21189
HMCES	ENSG00000183624.14	5-hydroxymethylcytosine binding, ES cell specific [Source:HGNC Symbol;Acc:HGNC:24446]	protein_coding	-0.196954	1.69653	0.317822	0.940959	-1.14628
EIF4EP2	ENSG00000229944.3	eukaryotic translation initiation factor 4E pseudogene 2 [Source:HGNC Symbol;Acc:HGNC:32428]	processed_pseudogene	-0.0919692	7.58447	0.318239	0.940959	-1.06582
RBM3	ENSG00000102317.18	RNA binding motif protein 3 [Source:HGNC Symbol;Acc:HGNC:9900]	protein_coding	0.358801	2.25786	0.318356	0.940959	1.28236
ANO10	ENSG00000160746.13	anoctamin 10 [Source:HGNC Symbol;Acc:HGNC:25519]	protein_coding	-0.213621	1.49446	0.318383	0.940959	-1.15959
SMS	ENSG00000102172.16	spermine synthase [Source:HGNC Symbol;Acc:HGNC:11123]	protein_coding	-0.137765	3.12784	0.318395	0.940959	-1.1002
C9orf72	ENSG00000147894.17	C9orf72-SMCR8 complex subunit [Source:HGNC Symbol;Acc:HGNC:28337]	protein_coding	0.171092	2.72558	0.318519	0.940959	1.12591
SZRD1	ENSG00000055070.17	SUZ RNA binding domain containing 1 [Source:HGNC Symbol;Acc:HGNC:30232]	protein_coding	0.0785158	8.76273	0.318538	0.940959	1.05593
TOMM40	ENSG00000130204.13	translocase of outer mitochondrial membrane 40 [Source:HGNC Symbol;Acc:HGNC:18001]	protein_coding	-0.142358	3.66874	0.319118	0.941291	-1.10371
ANKHD1	ENSG00000131503.21	ankyrin repeat and KH domain containing 1 [Source:HGNC Symbol;Acc:HGNC:24714]	protein_coding	0.367035	0.450008	0.319122	0.941291	1.2897
DDX1	ENSG00000079785.16	DEAD-box helicase 1 [Source:HGNC Symbol;Acc:HGNC:2734]	protein_coding	-0.0996345	8.24162	0.319246	0.941291	-1.0715
BIN2	ENSG00000110934.13	bridging integrator 2 [Source:HGNC Symbol;Acc:HGNC:1053]	protein_coding	0.15599	5.99315	0.319676	0.941291	1.11419
FGGY	ENSG00000172456.18	FGGY carbohydrate kinase domain containing [Source:HGNC Symbol;Acc:HGNC:25610]	protein_coding	-0.142679	3.80851	0.319757	0.941291	-1.10395
TPR	ENSG00000047410.14	translocated promoter region, nuclear basket protein [Source:HGNC Symbol;Acc:HGNC:12017]	protein_coding	0.0975361	8.87361	0.319976	0.941291	1.06994
SNRNP40	ENSG00000060688.13	small nuclear ribonucleoprotein U5 subunit 40 [Source:HGNC Symbol;Acc:HGNC:30857]	protein_coding	-0.128673	4.5851	0.320008	0.941291	-1.09329
RPL21P41	ENSG00000214560.4	ribosomal protein L21 pseudogene 41 [Source:HGNC Symbol;Acc:HGNC:36765]	processed_pseudogene	0.340316	1.03791	0.320064	0.941291	1.26603
HNRNPA1P26	ENSG00000239345.2	heterogeneous nuclear ribonucleoprotein A1 pseudogene 26 [Source:HGNC Symbol;Acc:HGNC:39544]	processed_pseudogene	0.368109	-0.0516112	0.320287	0.941415	1.29066
ARID3BP1	ENSG00000227288.3	ARID3B pseudogene 1 [Source:HGNC Symbol;Acc:HGNC:54553]	processed_pseudogene	0.213613	2.28385	0.320551	0.941415	1.15959
ABCD3	ENSG00000117528.14	ATP binding cassette subfamily D member 3 [Source:HGNC Symbol;Acc:HGNC:67]	protein_coding	-0.101117	5.78831	0.320636	0.941415	-1.0726
BABAM2	ENSG00000158019.21	BRISC and BRCA1 A complex member 2 [Source:HGNC Symbol;Acc:HGNC:1106]	protein_coding	-0.0853493	6.91217	0.321119	0.942315	-1.06094
DNAJB11	ENSG00000090520.12	DnaJ heat shock protein family (Hsp40) member B11 [Source:HGNC Symbol;Acc:HGNC:14889]	protein_coding	0.188794	1.7986	0.321986	0.942836	1.13981
ZBTB21	ENSG00000173276.14	zinc finger and BTB domain containing 21 [Source:HGNC Symbol;Acc:HGNC:13083]	protein_coding	0.170782	2.91412	0.321993	0.942836	1.12567
OLFM1	ENSG00000130558.20	olfactomedin 1 [Source:HGNC Symbol;Acc:HGNC:17187]	protein_coding	0.236119	7.56249	0.322006	0.942836	1.17782
GAPDHP1	ENSG00000228232.1	glyceraldehyde-3-phosphate dehydrogenase pseudogene 1 [Source:HGNC Symbol;Acc:HGNC:4159]	processed_pseudogene	-0.151808	2.5207	0.322416	0.942836	-1.11096
H2AZP3	ENSG00000218502.3	H2A.Z histone pseudogene 3 [Source:HGNC Symbol;Acc:HGNC:38013]	processed_pseudogene	0.28672	0.556202	0.322445	0.942836	1.21986
ACP1	ENSG00000143727.16	acid phosphatase 1 [Source:HGNC Symbol;Acc:HGNC:122]	protein_coding	-0.224223	4.04194	0.322898	0.942836	-1.16815
FBXL3	ENSG00000005812.11	F-box and leucine rich repeat protein 3 [Source:HGNC Symbol;Acc:HGNC:13599]	protein_coding	0.114311	4.81718	0.323135	0.942836	1.08246
FBRSL1	ENSG00000112787.14	fibrosin like 1 [Source:HGNC Symbol;Acc:HGNC:29308]	protein_coding	-0.338454	2.16991	0.323241	0.942836	-1.2644
HERC4	ENSG00000148634.16	HECT and RLD domain containing E3 ubiquitin protein ligase 4 [Source:HGNC Symbol;Acc:HGNC:24521]	protein_coding	-0.0925176	7.96153	0.323406	0.942836	-1.06623
PRDM10	ENSG00000170325.16	PR/SET domain 10 [Source:HGNC Symbol;Acc:HGNC:13995]	protein_coding	0.157407	4.46506	0.323574	0.942836	1.11528
RNF141	ENSG00000110315.7	ring finger protein 141 [Source:HGNC Symbol;Acc:HGNC:21159]	protein_coding	0.0896338	5.9042	0.323627	0.942836	1.0641
ARHGAP18	ENSG00000146376.11	Rho GTPase activating protein 18 [Source:HGNC Symbol;Acc:HGNC:21035]	protein_coding	0.10514	5.42515	0.323795	0.942836	1.0756
ORC5	ENSG00000164815.11	origin recognition complex subunit 5 [Source:HGNC Symbol;Acc:HGNC:8491]	protein_coding	-0.193643	7.11748	0.323984	0.942836	-1.14365
YBX1P2	ENSG00000231167.3	Y-box binding protein 1 pseudogene 2 [Source:HGNC Symbol;Acc:HGNC:22635]	processed_pseudogene	0.0800959	10.0715	0.323987	0.942836	1.05709
COPB2	ENSG00000184432.11	COPI coat complex subunit beta 2 [Source:HGNC Symbol;Acc:HGNC:2232]	protein_coding	-0.0671373	9.49676	0.324051	0.942836	-1.04764
MED20	ENSG00000124641.16	mediator complex subunit 20 [Source:HGNC Symbol;Acc:HGNC:16840]	protein_coding	0.0935739	5.25605	0.324201	0.942836	1.06701
PIK3AP1	ENSG00000155629.15	phosphoinositide-3-kinase adaptor protein 1 [Source:HGNC Symbol;Acc:HGNC:30034]	protein_coding	-0.324416	0.406212	0.324332	0.942836	-1.25216
GABARAPL2	ENSG00000034713.8	GABA type A receptor associated protein like 2 [Source:HGNC Symbol;Acc:HGNC:13291]	protein_coding	-0.121587	8.71731	0.324492	0.942836	-1.08793
LTBP1	ENSG00000049323.16	latent transforming growth factor beta binding protein 1 [Source:HGNC Symbol;Acc:HGNC:6714]	protein_coding	0.195597	3.03056	0.324667	0.942836	1.1452
FGD1	ENSG00000102302.8	FYVE, RhoGEF and PH domain containing 1 [Source:HGNC Symbol;Acc:HGNC:3663]	protein_coding	0.167226	3.67074	0.324996	0.942836	1.1229
ELK3	ENSG00000111145.8	ETS transcription factor ELK3 [Source:HGNC Symbol;Acc:HGNC:3325]	protein_coding	0.112924	4.37239	0.325012	0.942836	1.08142
NEO1	ENSG00000067141.17	neogenin 1 [Source:HGNC Symbol;Acc:HGNC:7754]	protein_coding	-0.189639	1.88365	0.325414	0.943486	-1.14048
PPIAP78	ENSG00000234838.3	peptidylprolyl isomerase A pseudogene 78 [Source:HGNC Symbol;Acc:HGNC:53702]	processed_pseudogene	0.262927	1.49087	0.32559	0.943486	1.19991
YRDC	ENSG00000196449.4	yrdC N6-threonylcarbamoyltransferase domain containing [Source:HGNC Symbol;Acc:HGNC:28905]	protein_coding	-0.411477	0.095765	0.326618	0.943682	-1.33005
SCOC	ENSG00000153130.18	short coiled-coil protein [Source:HGNC Symbol;Acc:HGNC:20335]	protein_coding	-0.272461	0.439544	0.326633	0.943682	-1.20787
ARIH1	ENSG00000166233.15	ariadne RBR E3 ubiquitin protein ligase 1 [Source:HGNC Symbol;Acc:HGNC:689]	protein_coding	0.0836892	10.607	0.326697	0.943682	1.05972
TMEM184B	ENSG00000198792.13	transmembrane protein 184B [Source:HGNC Symbol;Acc:HGNC:1310]	protein_coding	0.171362	4.99886	0.326815	0.943682	1.12612
MICU2	ENSG00000165487.14	mitochondrial calcium uptake 2 [Source:HGNC Symbol;Acc:HGNC:31830]	protein_coding	-0.229313	0.767113	0.327054	0.943682	-1.17228
UBIAD1	ENSG00000120942.14	UbiA prenyltransferase domain containing 1 [Source:HGNC Symbol;Acc:HGNC:30791]	protein_coding	-0.168498	2.4058	0.327503	0.943682	-1.12389
DCUN1D3	ENSG00000188215.10	defective in cullin neddylation 1 domain containing 3 [Source:HGNC Symbol;Acc:HGNC:28734]	protein_coding	0.160708	5.74509	0.327663	0.943682	1.11784
GGNBP2	ENSG00000278311.5	gametogenetin binding protein 2 [Source:HGNC Symbol;Acc:HGNC:19357]	protein_coding	-0.0988032	10.0926	0.327787	0.943682	-1.07088
SLAIN2	ENSG00000109171.15	SLAIN motif family member 2 [Source:HGNC Symbol;Acc:HGNC:29282]	protein_coding	0.114439	7.50922	0.327939	0.943682	1.08255
AEBP2	ENSG00000139154.16	AE binding protein 2 [Source:HGNC Symbol;Acc:HGNC:24051]	protein_coding	0.0980682	7.32392	0.328148	0.943682	1.07034
CCM2	ENSG00000136280.17	CCM2 scaffold protein [Source:HGNC Symbol;Acc:HGNC:21708]	protein_coding	0.0760844	7.39109	0.32838	0.943682	1.05415
TUBG1	ENSG00000131462.9	tubulin gamma 1 [Source:HGNC Symbol;Acc:HGNC:12417]	protein_coding	-0.0966192	7.6463	0.32857	0.943682	-1.06926
OSBP	ENSG00000110048.12	oxysterol binding protein [Source:HGNC Symbol;Acc:HGNC:8503]	protein_coding	0.0834381	8.35319	0.328586	0.943682	1.05954
EEF1A1P1	ENSG00000223822.2	eukaryotic translation elongation factor 1 alpha 1 pseudogene 1 [Source:HGNC Symbol;Acc:HGNC:3191]	processed_pseudogene	0.250047	-0.158911	0.328704	0.943682	1.18925
PHLDA3	ENSG00000174307.7	pleckstrin homology like domain family A member 3 [Source:HGNC Symbol;Acc:HGNC:8934]	protein_coding	0.225529	5.79615	0.329019	0.943682	1.16921
H2AZP2	ENSG00000253173.3	H2A.Z histone pseudogene 2 [Source:HGNC Symbol;Acc:HGNC:32279]	processed_pseudogene	0.233656	1.16725	0.329309	0.943682	1.17581
CTDNEP1	ENSG00000175826.12	CTD nuclear envelope phosphatase 1 [Source:HGNC Symbol;Acc:HGNC:19085]	protein_coding	0.0701912	8.43114	0.329814	0.943682	1.04986
RMND5B	ENSG00000145916.19	required for meiotic nuclear division 5 homolog B [Source:HGNC Symbol;Acc:HGNC:26181]	protein_coding	-0.119753	4.53738	0.329873	0.943682	-1.08655
PDLIM5	ENSG00000163110.15	PDZ and LIM domain 5 [Source:HGNC Symbol;Acc:HGNC:17468]	protein_coding	0.126057	5.5944	0.329979	0.943682	1.09131
DLG3	ENSG00000082458.12	discs large MAGUK scaffold protein 3 [Source:HGNC Symbol;Acc:HGNC:2902]	protein_coding	-0.136472	4.61767	0.330554	0.943682	-1.09921
EEF1A1P46	ENSG00000215899.3	eukaryotic translation elongation factor 1 alpha 1 pseudogene 46 [Source:HGNC Symbol;Acc:HGNC:56203]	processed_pseudogene	0.152478	2.68522	0.330862	0.943682	1.11148
CNN3	ENSG00000117519.16	calponin 3 [Source:HGNC Symbol;Acc:HGNC:2157]	protein_coding	-0.14308	4.57921	0.330895	0.943682	-1.10426
RPS7	ENSG00000171863.15	ribosomal protein S7 [Source:HGNC Symbol;Acc:HGNC:10440]	protein_coding	-0.237932	4.54307	0.330928	0.943682	-1.1793
WDR43	ENSG00000163811.12	WD repeat domain 43 [Source:HGNC Symbol;Acc:HGNC:28945]	protein_coding	-0.110844	5.11303	0.330977	0.943682	-1.07986
C16orf87	ENSG00000155330.10	chromosome 16 open reading frame 87 [Source:HGNC Symbol;Acc:HGNC:33754]	protein_coding	0.0914391	5.83264	0.331658	0.943682	1.06543
ALPK1	ENSG00000073331.18	alpha kinase 1 [Source:HGNC Symbol;Acc:HGNC:20917]	protein_coding	0.245974	1.0688	0.331766	0.943682	1.18589
RNF170	ENSG00000120925.16	ring finger protein 170 [Source:HGNC Symbol;Acc:HGNC:25358]	protein_coding	-0.193499	0.795524	0.331826	0.943682	-1.14353
CDYL2	ENSG00000166446.15	chromodomain Y like 2 [Source:HGNC Symbol;Acc:HGNC:23030]	protein_coding	0.272814	0.1302	0.331851	0.943682	1.20816
SLC12A6	ENSG00000140199.13	solute carrier family 12 member 6 [Source:HGNC Symbol;Acc:HGNC:10914]	protein_coding	0.175643	6.08167	0.33189	0.943682	1.12947
RBBP4P1	ENSG00000249485.1	RBBP4 pseudogene 1 [Source:HGNC Symbol;Acc:HGNC:42368]	processed_pseudogene	-0.11943	7.72081	0.331983	0.943682	-1.08631
PPOX	ENSG00000143224.18	protoporphyrinogen oxidase [Source:HGNC Symbol;Acc:HGNC:9280]	protein_coding	-0.228978	3.92242	0.332005	0.943682	-1.172
TUBB	ENSG00000196230.14	tubulin beta class I [Source:HGNC Symbol;Acc:HGNC:20778]	protein_coding	-0.0977019	11.3429	0.332159	0.943682	-1.07007
RNF138P1	ENSG00000250853.1	ring finger protein 138 pseudogene 1 [Source:HGNC Symbol;Acc:HGNC:30342]	processed_pseudogene	-0.357461	-0.284176	0.33219	0.943682	-1.28117
PPM1G	ENSG00000115241.11	protein phosphatase, Mg2+/Mn2+ dependent 1G [Source:HGNC Symbol;Acc:HGNC:9278]	protein_coding	-0.114681	10.2624	0.332387	0.943682	-1.08274
CDC40	ENSG00000168438.15	cell division cycle 40 [Source:HGNC Symbol;Acc:HGNC:17350]	protein_coding	0.109004	7.59913	0.33289	0.943682	1.07848
RPL13AP14	ENSG00000242858.1	ribosomal protein L13a pseudogene 14 [Source:HGNC Symbol;Acc:HGNC:36360]	processed_pseudogene	0.345583	-0.195901	0.332986	0.943682	1.27066
WDHD1	ENSG00000198554.12	WD repeat and HMG-box DNA binding protein 1 [Source:HGNC Symbol;Acc:HGNC:23170]	protein_coding	-0.222484	1.74899	0.333207	0.943682	-1.16674
PSIP1P1	ENSG00000234297.2	PSIP1 pseudogene 1 [Source:HGNC Symbol;Acc:HGNC:31132]	processed_pseudogene	0.199799	1.90611	0.333404	0.943682	1.14854
NFYCP2	ENSG00000224887.1	NFYC pseudogene 2 [Source:HGNC Symbol;Acc:HGNC:54924]	processed_pseudogene	-0.118604	4.52708	0.333421	0.943682	-1.08568
ZFP36L2	ENSG00000152518.8	ZFP36 ring finger protein like 2 [Source:HGNC Symbol;Acc:HGNC:1108]	protein_coding	0.120245	9.63614	0.333945	0.943682	1.08692
PIANP	ENSG00000139200.14	PILR alpha associated neural protein [Source:HGNC Symbol;Acc:HGNC:25338]	protein_coding	-0.226746	2.02018	0.334024	0.943682	-1.17019
MYLK3	ENSG00000140795.13	myosin light chain kinase 3 [Source:HGNC Symbol;Acc:HGNC:29826]	protein_coding	-0.340508	-0.262491	0.334171	0.943682	-1.2662
POTEF	ENSG00000196604.13	POTE ankyrin domain family member F [Source:HGNC Symbol;Acc:HGNC:33905]	protein_coding	0.0983419	6.3949	0.334186	0.943682	1.07054
VEGFC	ENSG00000150630.4	vascular endothelial growth factor C [Source:HGNC Symbol;Acc:HGNC:12682]	protein_coding	0.2149	2.02687	0.33429	0.943682	1.16062
CCDC6	ENSG00000108091.11	coiled-coil domain containing 6 [Source:HGNC Symbol;Acc:HGNC:18782]	protein_coding	0.118987	4.94223	0.334296	0.943682	1.08597
SMIM29	ENSG00000186577.14	small integral membrane protein 29 [Source:HGNC Symbol;Acc:HGNC:1340]	protein_coding	0.122725	3.82948	0.33436	0.943682	1.08879
SETD3	ENSG00000183576.13	SET domain containing 3, actin N3(tau)-histidine methyltransferase [Source:HGNC Symbol;Acc:HGNC:20493]	protein_coding	-0.0848195	6.66522	0.334835	0.943682	-1.06056
UBE2Z	ENSG00000159202.18	ubiquitin conjugating enzyme E2 Z [Source:HGNC Symbol;Acc:HGNC:25847]	protein_coding	0.0685593	9.21771	0.334897	0.943682	1.04867
PEX12	ENSG00000108733.11	peroxisomal biogenesis factor 12 [Source:HGNC Symbol;Acc:HGNC:8854]	protein_coding	0.150403	2.4834	0.334945	0.943682	1.10988
RING1	ENSG00000204227.5	ring finger protein 1 [Source:HGNC Symbol;Acc:HGNC:10018]	protein_coding	-0.199216	1.54034	0.33514	0.943682	-1.14807
PDK1	ENSG00000152256.14	pyruvate dehydrogenase kinase 1 [Source:HGNC Symbol;Acc:HGNC:8809]	protein_coding	-0.154987	3.91627	0.33541	0.943682	-1.11341
UBL3	ENSG00000122042.10	ubiquitin like 3 [Source:HGNC Symbol;Acc:HGNC:12504]	protein_coding	0.116538	5.32966	0.335612	0.943682	1.08413
MCRIP1	ENSG00000225663.8	MAPK regulated corepressor interacting protein 1 [Source:HGNC Symbol;Acc:HGNC:28007]	protein_coding	-0.20674	2.30441	0.335614	0.943682	-1.15408
PYGM	ENSG00000068976.14	glycogen phosphorylase, muscle associated [Source:HGNC Symbol;Acc:HGNC:9726]	protein_coding	0.254838	0.222552	0.335933	0.943682	1.1932
BCL6	ENSG00000113916.18	BCL6 transcription repressor [Source:HGNC Symbol;Acc:HGNC:1001]	protein_coding	0.156632	7.43426	0.335958	0.943682	1.11468
CHRDL1	ENSG00000101938.15	chordin like 1 [Source:HGNC Symbol;Acc:HGNC:29861]	protein_coding	-0.404935	-0.135894	0.335964	0.943682	-1.32403
NAA10	ENSG00000102030.16	N-alpha-acetyltransferase 10, NatA catalytic subunit [Source:HGNC Symbol;Acc:HGNC:18704]	protein_coding	0.115799	6.6264	0.336818	0.943682	1.08358
TTC14	ENSG00000163728.11	tetratricopeptide repeat domain 14 [Source:HGNC Symbol;Acc:HGNC:24697]	protein_coding	0.151637	5.80484	0.337123	0.943682	1.11083
AP1G2	ENSG00000213983.12	adaptor related protein complex 1 subunit gamma 2 [Source:HGNC Symbol;Acc:HGNC:556]	protein_coding	-0.115463	5.54232	0.337124	0.943682	-1.08332
RANBP6	ENSG00000137040.10	RAN binding protein 6 [Source:HGNC Symbol;Acc:HGNC:9851]	protein_coding	0.148254	4.0612	0.337174	0.943682	1.10823
HNRNPA1P25	ENSG00000231206.2	heterogeneous nuclear ribonucleoprotein A1 pseudogene 25 [Source:HGNC Symbol;Acc:HGNC:39543]	processed_pseudogene	-0.114689	3.40417	0.337249	0.943682	-1.08274
MAN1A2	ENSG00000198162.12	mannosidase alpha class 1A member 2 [Source:HGNC Symbol;Acc:HGNC:6822]	protein_coding	0.156565	2.64687	0.337289	0.943682	1.11463
NIT1	ENSG00000158793.14	nitrilase 1 [Source:HGNC Symbol;Acc:HGNC:7828]	protein_coding	0.147047	2.20318	0.337333	0.943682	1.1073
ZNF516	ENSG00000101493.11	zinc finger protein 516 [Source:HGNC Symbol;Acc:HGNC:28990]	protein_coding	0.204056	4.3486	0.337491	0.943682	1.15193
RIN2	ENSG00000132669.14	Ras and Rab interactor 2 [Source:HGNC Symbol;Acc:HGNC:18750]	protein_coding	0.163935	5.55325	0.337548	0.943682	1.12034
VPS13C	ENSG00000129003.19	vacuolar protein sorting 13 homolog C [Source:HGNC Symbol;Acc:HGNC:23594]	protein_coding	-0.442006	-0.210784	0.337608	0.943682	-1.35849
MAGED1	ENSG00000179222.18	MAGE family member D1 [Source:HGNC Symbol;Acc:HGNC:6813]	protein_coding	0.117193	5.45998	0.337852	0.943682	1.08462
PELO	ENSG00000152684.11	pelota mRNA surveillance and ribosome rescue factor [Source:HGNC Symbol;Acc:HGNC:8829]	protein_coding	0.131804	5.04384	0.338083	0.943682	1.09566
SPRED1	ENSG00000166068.13	sprouty related EVH1 domain containing 1 [Source:HGNC Symbol;Acc:HGNC:20249]	protein_coding	0.0979792	5.64644	0.338179	0.943682	1.07027
SLC35C1	ENSG00000181830.9	solute carrier family 35 member C1 [Source:HGNC Symbol;Acc:HGNC:20197]	protein_coding	-0.27581	0.0804949	0.338239	0.943682	-1.21067
LMNB1	ENSG00000113368.12	lamin B1 [Source:HGNC Symbol;Acc:HGNC:6637]	protein_coding	0.0758705	9.74138	0.338316	0.943682	1.054
E2F5	ENSG00000133740.11	E2F transcription factor 5 [Source:HGNC Symbol;Acc:HGNC:3119]	protein_coding	-0.223863	0.729265	0.338507	0.943682	-1.16786
STRAP	ENSG00000023734.11	serine/threonine kinase receptor associated protein [Source:HGNC Symbol;Acc:HGNC:30796]	protein_coding	-0.0778616	7.3567	0.338585	0.943682	-1.05545
RTCB	ENSG00000100220.12	RNA 2',3'-cyclic phosphate and 5'-OH ligase [Source:HGNC Symbol;Acc:HGNC:26935]	protein_coding	-0.0727961	8.30712	0.338987	0.943882	-1.05175
PRKCI	ENSG00000163558.13	protein kinase C iota [Source:HGNC Symbol;Acc:HGNC:9404]	protein_coding	0.168399	3.36235	0.339055	0.943882	1.12381
IST1	ENSG00000182149.21	IST1 factor associated with ESCRT-III [Source:HGNC Symbol;Acc:HGNC:28977]	protein_coding	0.11737	4.14854	0.339488	0.943882	1.08476
USP1	ENSG00000162607.13	ubiquitin specific peptidase 1 [Source:HGNC Symbol;Acc:HGNC:12607]	protein_coding	-0.103942	6.1163	0.33953	0.943882	-1.07471
ATP2A1	ENSG00000196296.14	ATPase sarcoplasmic/endoplasmic reticulum Ca2+ transporting 1 [Source:HGNC Symbol;Acc:HGNC:811]	protein_coding	0.296539	0.422423	0.339846	0.943882	1.22819
GNAI2	ENSG00000114353.17	G protein subunit alpha i2 [Source:HGNC Symbol;Acc:HGNC:4385]	protein_coding	-0.0991639	12.1565	0.339893	0.943882	-1.07115
UQCRB	ENSG00000156467.10	ubiquinol-cytochrome c reductase binding protein [Source:HGNC Symbol;Acc:HGNC:12582]	protein_coding	-0.40101	1.03468	0.339897	0.943882	-1.32043
DNAJC18	ENSG00000170464.10	DnaJ heat shock protein family (Hsp40) member C18 [Source:HGNC Symbol;Acc:HGNC:28429]	protein_coding	-0.177387	1.5411	0.340337	0.944101	-1.13083
KCTD9P5	ENSG00000248216.1	potassium channel tetramerization domain containing 9 pseudogene 5 [Source:HGNC Symbol;Acc:HGNC:49914]	processed_pseudogene	-0.211882	0.674458	0.340735	0.944101	-1.1582
DUSP5	ENSG00000138166.6	dual specificity phosphatase 5 [Source:HGNC Symbol;Acc:HGNC:3071]	protein_coding	-0.221729	5.17577	0.340784	0.944101	-1.16613
ELAPOR2	ENSG00000164659.15	endosome-lysosome associated apoptosis and autophagy regulator family member 2 [Source:HGNC Symbol;Acc:HGNC:21945]	protein_coding	0.215433	1.64685	0.340834	0.944101	1.16105
KCTD9P2	ENSG00000181819.14	potassium channel tetramerization domain containing 9 pseudogene 2 [Source:HGNC Symbol;Acc:HGNC:29274]	processed_pseudogene	-0.215381	1.74552	0.340967	0.944101	-1.16101
UBN1	ENSG00000118900.15	ubinuclein 1 [Source:HGNC Symbol;Acc:HGNC:12506]	protein_coding	0.0828595	6.99018	0.341038	0.944101	1.05912
TRIM41	ENSG00000146063.20	tripartite motif containing 41 [Source:HGNC Symbol;Acc:HGNC:19013]	protein_coding	0.11245	5.46796	0.341879	0.945937	1.08106
TFPT	ENSG00000105619.14	TCF3 fusion partner [Source:HGNC Symbol;Acc:HGNC:13630]	protein_coding	0.145752	2.29599	0.342333	0.9467	1.10631
MCM3	ENSG00000112118.20	minichromosome maintenance complex component 3 [Source:HGNC Symbol;Acc:HGNC:6945]	protein_coding	-0.11984	7.31202	0.342763	0.946984	-1.08661
PPM1E	ENSG00000175175.6	protein phosphatase, Mg2+/Mn2+ dependent 1E [Source:HGNC Symbol;Acc:HGNC:19322]	protein_coding	0.271353	1.4046	0.342926	0.946984	1.20694
ACLY	ENSG00000131473.17	ATP citrate lyase [Source:HGNC Symbol;Acc:HGNC:115]	protein_coding	0.107419	8.75022	0.343457	0.946984	1.0773
ZNF451	ENSG00000112200.17	zinc finger protein 451 [Source:HGNC Symbol;Acc:HGNC:21091]	protein_coding	-0.126486	3.87423	0.343604	0.946984	-1.09163
ILK	ENSG00000166333.14	integrin linked kinase [Source:HGNC Symbol;Acc:HGNC:6040]	protein_coding	-0.0674106	9.76859	0.34373	0.946984	-1.04783
SUPT6H	ENSG00000109111.15	SPT6 homolog, histone chaperone and transcription elongation factor [Source:HGNC Symbol;Acc:HGNC:11470]	protein_coding	0.0702547	7.73277	0.343782	0.946984	1.0499
USP46	ENSG00000109189.13	ubiquitin specific peptidase 46 [Source:HGNC Symbol;Acc:HGNC:20075]	protein_coding	0.0919729	6.54537	0.34438	0.946984	1.06583
VDAC3P1	ENSG00000271198.1	voltage dependent anion channel 3 pseudogene 1 [Source:HGNC Symbol;Acc:HGNC:20722]	processed_pseudogene	-0.212692	1.80505	0.344395	0.946984	-1.15885
AGFG2	ENSG00000106351.13	ArfGAP with FG repeats 2 [Source:HGNC Symbol;Acc:HGNC:5177]	protein_coding	-0.139519	4.9052	0.344396	0.946984	-1.10154
PSMC1	ENSG00000100764.14	proteasome 26S subunit, ATPase 1 [Source:HGNC Symbol;Acc:HGNC:9547]	protein_coding	-0.0831673	9.54824	0.344522	0.946984	-1.05934
ATP6V1D	ENSG00000100554.12	ATPase H+ transporting V1 subunit D [Source:HGNC Symbol;Acc:HGNC:13527]	protein_coding	-0.264759	0.961756	0.344537	0.946984	-1.20144
RFK	ENSG00000135002.12	riboflavin kinase [Source:HGNC Symbol;Acc:HGNC:30324]	protein_coding	-0.124558	4.40103	0.344568	0.946984	-1.09017
ID4	ENSG00000172201.12	inhibitor of DNA binding 4 [Source:HGNC Symbol;Acc:HGNC:5363]	protein_coding	0.322164	1.3344	0.344751	0.947	1.2502
MIX23	ENSG00000160124.9	mitochondrial matrix import factor 23 [Source:HGNC Symbol;Acc:HGNC:31136]	protein_coding	0.0965958	6.01754	0.345549	0.948236	1.06925
SNRPA1P1	ENSG00000144158.4	SNRPA1 pseudogene 1 [Source:HGNC Symbol;Acc:HGNC:54744]	processed_pseudogene	-0.121276	4.96368	0.345557	0.948236	-1.0877
B4GALNT1	ENSG00000135454.14	beta-1,4-N-acetyl-galactosaminyltransferase 1 [Source:HGNC Symbol;Acc:HGNC:4117]	protein_coding	-0.333601	0.0291082	0.346131	0.948665	-1.26016
BMP2	ENSG00000125845.7	bone morphogenetic protein 2 [Source:HGNC Symbol;Acc:HGNC:1069]	protein_coding	-0.235694	1.34476	0.346369	0.948665	-1.17747
RBBP6	ENSG00000122257.20	RB binding protein 6, ubiquitin ligase [Source:HGNC Symbol;Acc:HGNC:9889]	protein_coding	0.0927299	7.78155	0.346843	0.948665	1.06639
EDEM1	ENSG00000134109.11	ER degradation enhancing alpha-mannosidase like protein 1 [Source:HGNC Symbol;Acc:HGNC:18967]	protein_coding	0.137705	4.98278	0.34688	0.948665	1.10015
MFSD5	ENSG00000182544.9	major facilitator superfamily domain containing 5 [Source:HGNC Symbol;Acc:HGNC:28156]	protein_coding	-0.240453	0.881435	0.347011	0.948665	-1.18136
PKMP1	ENSG00000236480.1	pyruvate kinase M1/2 pseudogene 1 [Source:HGNC Symbol;Acc:HGNC:44243]	processed_pseudogene	-0.212063	1.60348	0.347035	0.948665	-1.15834
DESI1	ENSG00000100418.8	desumoylating isopeptidase 1 [Source:HGNC Symbol;Acc:HGNC:24577]	protein_coding	0.0827607	6.58192	0.347172	0.948665	1.05904
RUNX3	ENSG00000020633.19	RUNX family transcription factor 3 [Source:HGNC Symbol;Acc:HGNC:10473]	protein_coding	0.145217	3.71882	0.347282	0.948665	1.1059
HSD11B1	ENSG00000117594.10	hydroxysteroid 11-beta dehydrogenase 1 [Source:HGNC Symbol;Acc:HGNC:5208]	protein_coding	0.300743	1.17048	0.347316	0.948665	1.23178
WIPF2	ENSG00000171475.14	WAS/WASL interacting protein family member 2 [Source:HGNC Symbol;Acc:HGNC:30923]	protein_coding	0.14353	4.40446	0.347959	0.94941	1.1046
CLOCK	ENSG00000134852.15	clock circadian regulator [Source:HGNC Symbol;Acc:HGNC:2082]	protein_coding	0.208368	4.03419	0.34842	0.94941	1.15538
CNIH1	ENSG00000100528.12	cornichon family member 1 [Source:HGNC Symbol;Acc:HGNC:19431]	protein_coding	-0.0937834	6.02309	0.348663	0.94941	-1.06717
PSMD14	ENSG00000115233.12	proteasome 26S subunit, non-ATPase 14 [Source:HGNC Symbol;Acc:HGNC:16889]	protein_coding	-0.0721553	10.2759	0.34868	0.94941	-1.05129
TUSC2	ENSG00000114383.10	tumor suppressor 2, mitochondrial calcium regulator [Source:HGNC Symbol;Acc:HGNC:17034]	protein_coding	-0.346363	-0.0882063	0.349115	0.94941	-1.27135
MTSS1	ENSG00000170873.19	MTSS I-BAR domain containing 1 [Source:HGNC Symbol;Acc:HGNC:20443]	protein_coding	0.117614	5.24699	0.349145	0.94941	1.08494
TXNL1	ENSG00000091164.13	thioredoxin like 1 [Source:HGNC Symbol;Acc:HGNC:12436]	protein_coding	-0.11704	8.68761	0.349163	0.94941	-1.08451
AXL	ENSG00000167601.12	AXL receptor tyrosine kinase [Source:HGNC Symbol;Acc:HGNC:905]	protein_coding	-0.180329	4.91444	0.349359	0.94941	-1.13314
HMGN2P19	ENSG00000229367.1	high mobility group nucleosomal binding domain 2 pseudogene 19 [Source:HGNC Symbol;Acc:HGNC:39383]	transcribed_processed_pseudogene	0.137729	3.37356	0.349359	0.94941	1.10017
RFC4	ENSG00000163918.12	replication factor C subunit 4 [Source:HGNC Symbol;Acc:HGNC:9972]	protein_coding	-0.176431	3.53224	0.349545	0.94941	-1.13008
RPS2P17	ENSG00000213399.3	ribosomal protein S2 pseudogene 17 [Source:HGNC Symbol;Acc:HGNC:35764]	processed_pseudogene	-0.190222	2.23144	0.349548	0.94941	-1.14094
GRAP	ENSG00000154016.14	GRB2 related adaptor protein [Source:HGNC Symbol;Acc:HGNC:4562]	protein_coding	0.143136	4.03393	0.349783	0.949563	1.1043
VBP1	ENSG00000155959.12	VHL binding protein 1 [Source:HGNC Symbol;Acc:HGNC:12662]	protein_coding	-0.0849333	7.90675	0.350035	0.949765	-1.06064
SETP20	ENSG00000225094.3	SET pseudogene 20 [Source:HGNC Symbol;Acc:HGNC:42939]	processed_pseudogene	0.202434	1.35099	0.350351	0.950138	1.15064
ACTR2P2	ENSG00000213985.4	ACTR2 pseudogene 2 [Source:HGNC Symbol;Acc:HGNC:57006]	transcribed_processed_pseudogene	0.131805	3.1735	0.350694	0.950585	1.09566
HNRNPL	ENSG00000104824.18	heterogeneous nuclear ribonucleoprotein L [Source:HGNC Symbol;Acc:HGNC:5045]	protein_coding	0.0784503	10.18	0.351117	0.951002	1.05588
GDF11	ENSG00000135414.10	growth differentiation factor 11 [Source:HGNC Symbol;Acc:HGNC:4216]	protein_coding	0.229511	0.940338	0.351205	0.951002	1.17244
MAP3K3	ENSG00000198909.8	mitogen-activated protein kinase kinase kinase 3 [Source:HGNC Symbol;Acc:HGNC:6855]	protein_coding	0.135945	6.95901	0.351631	0.951671	1.09881
PPP1R2	ENSG00000184203.8	protein phosphatase 1 regulatory inhibitor subunit 2 [Source:HGNC Symbol;Acc:HGNC:9288]	protein_coding	-0.35285	0.38147	0.351872	0.951757	-1.27708
ACTR8	ENSG00000113812.14	actin related protein 8 [Source:HGNC Symbol;Acc:HGNC:14672]	protein_coding	0.125748	3.57626	0.35202	0.951757	1.09107
SRSF3P1	ENSG00000257043.1	SRSF3 pseudogene 1 [Source:HGNC Symbol;Acc:HGNC:54691]	processed_pseudogene	-0.0929353	7.49551	0.352633	0.95293	-1.06654
WWP1P1	ENSG00000244153.1	WW domain containing E3 ubiquitin protein ligase 1 pseudogene 1 [Source:HGNC Symbol;Acc:HGNC:48944]	processed_pseudogene	-0.225897	0.433375	0.353209	0.953003	-1.1695
MAFG	ENSG00000197063.11	MAF bZIP transcription factor G [Source:HGNC Symbol;Acc:HGNC:6781]	protein_coding	0.119533	6.46085	0.353616	0.953003	1.08638
RPL23P8	ENSG00000219451.3	ribosomal protein L23 pseudogene 8 [Source:HGNC Symbol;Acc:HGNC:36225]	transcribed_processed_pseudogene	0.164034	2.66192	0.353698	0.953003	1.12042
MOSMO	ENSG00000185716.12	modulator of smoothened [Source:HGNC Symbol;Acc:HGNC:27087]	protein_coding	0.0956178	5.54108	0.353714	0.953003	1.06852
RDXP3	ENSG00000238247.2	RDX pseudogene 3 [Source:HGNC Symbol;Acc:HGNC:54912]	processed_pseudogene	0.323712	-0.147814	0.35373	0.953003	1.25155
SOCS6	ENSG00000170677.6	suppressor of cytokine signaling 6 [Source:HGNC Symbol;Acc:HGNC:16833]	protein_coding	0.155624	2.93836	0.353996	0.953003	1.1139
MBTD1	ENSG00000011258.16	mbt domain containing 1 [Source:HGNC Symbol;Acc:HGNC:19866]	protein_coding	0.0965067	7.21063	0.354283	0.953003	1.06918
MAP1LC3A	ENSG00000101460.13	microtubule associated protein 1 light chain 3 alpha [Source:HGNC Symbol;Acc:HGNC:6838]	protein_coding	-0.0947353	5.73672	0.354382	0.953003	-1.06787
TFE3	ENSG00000068323.17	transcription factor binding to IGHM enhancer 3 [Source:HGNC Symbol;Acc:HGNC:11752]	protein_coding	0.131505	4.16283	0.354634	0.953003	1.09544
GPHN	ENSG00000171723.16	gephyrin [Source:HGNC Symbol;Acc:HGNC:15465]	protein_coding	0.11665	7.41075	0.354855	0.953003	1.08421
GNB2	ENSG00000172354.10	G protein subunit beta 2 [Source:HGNC Symbol;Acc:HGNC:4398]	protein_coding	-0.0721282	11.59	0.355273	0.953003	-1.05127
GSK3A	ENSG00000105723.13	glycogen synthase kinase 3 alpha [Source:HGNC Symbol;Acc:HGNC:4616]	protein_coding	0.348013	5.6576	0.355661	0.953003	1.27281
SH3PXD2B	ENSG00000174705.13	SH3 and PX domains 2B [Source:HGNC Symbol;Acc:HGNC:29242]	protein_coding	0.307149	0.602017	0.355871	0.953003	1.23726
GALNT2	ENSG00000143641.10	polypeptide N-acetylgalactosaminyltransferase 2 [Source:HGNC Symbol;Acc:HGNC:4124]	protein_coding	-0.192579	3.43499	0.356005	0.953003	-1.1428
NPM1P39	ENSG00000225159.1	nucleophosmin 1 pseudogene 39 [Source:HGNC Symbol;Acc:HGNC:45218]	processed_pseudogene	0.231719	0.435993	0.356258	0.953003	1.17423
EFNB2	ENSG00000125266.8	ephrin B2 [Source:HGNC Symbol;Acc:HGNC:3227]	protein_coding	0.262677	1.46164	0.356492	0.953003	1.1997
CCNB2	ENSG00000157456.8	cyclin B2 [Source:HGNC Symbol;Acc:HGNC:1580]	protein_coding	-0.168681	2.06588	0.356519	0.953003	-1.12403
FAM135A	ENSG00000082269.17	family with sequence similarity 135 member A [Source:HGNC Symbol;Acc:HGNC:21084]	protein_coding	0.211881	1.91457	0.356645	0.953003	1.1582
UBR2	ENSG00000024048.11	ubiquitin protein ligase E3 component n-recognin 2 [Source:HGNC Symbol;Acc:HGNC:21289]	protein_coding	0.0869825	6.06352	0.35701	0.953003	1.06215
FRYL	ENSG00000075539.15	FRY like transcription coactivator [Source:HGNC Symbol;Acc:HGNC:29127]	protein_coding	0.119786	6.1994	0.357013	0.953003	1.08657
SNRNP70	ENSG00000104852.15	small nuclear ribonucleoprotein U1 subunit 70 [Source:HGNC Symbol;Acc:HGNC:11150]	protein_coding	0.457122	4.1427	0.357017	0.953003	1.3728
HMGN2P15	ENSG00000214578.5	high mobility group nucleosomal binding domain 2 pseudogene 15 [Source:HGNC Symbol;Acc:HGNC:39020]	processed_pseudogene	-0.184181	4.754	0.357192	0.953003	-1.13617
KCTD10	ENSG00000110906.13	potassium channel tetramerization domain containing 10 [Source:HGNC Symbol;Acc:HGNC:23236]	protein_coding	0.151742	1.85543	0.357339	0.953003	1.11091
TPM2	ENSG00000198467.16	tropomyosin 2 [Source:HGNC Symbol;Acc:HGNC:12011]	protein_coding	0.323092	4.57111	0.357355	0.953003	1.25101
HNRNPA1P15	ENSG00000214761.3	heterogeneous nuclear ribonucleoprotein A1 pseudogene 15 [Source:HGNC Symbol;Acc:HGNC:39133]	processed_pseudogene	0.190114	1.23809	0.357479	0.953003	1.14085
FAM199X	ENSG00000123575.9	family with sequence similarity 199, X-linked [Source:HGNC Symbol;Acc:HGNC:25195]	protein_coding	0.208677	2.74386	0.35764	0.953003	1.15563
ETV6	ENSG00000139083.11	ETS variant transcription factor 6 [Source:HGNC Symbol;Acc:HGNC:3495]	protein_coding	0.128664	6.93902	0.357782	0.953003	1.09328
[truncated: 3,330 more rows]
